# Supplementary material for: Serious Adverse Drug Reactions to COVID-19 Vaccines in the Pediatric Population: A Retrospective, Cross-Sectional Study Utilizing the Eudravigilance Database for the European Economic Area
Source: J Clin Med. 2025 Sep 17;14(18):6542. doi: 10.3390/jcm14186542 (PMC12471053; doi:10.3390/jcm14186542)
Supplement: Supplementary file 1 [file jcm-14-06542-s001.zip]

Archive with 4 entries (4 files):
- Supplementary Material S1.xlsx
- Supplementary Material S2 R3.xlsx
- Supplementary Material S3 R1.html
- Supplementary Material S4 R1 STROBE.pdf
