# Supplementary material for: Serious Adverse Drug Reactions to COVID-19 Vaccines in the Pediatric Population: A Retrospective, Cross-Sectional Study Utilizing the Eudravigilance Database for the European Economic Area
Source: J Clin Med. 2025 Sep 17;14(18):6542. doi: 10.3390/jcm14186542 (PMC12471053; doi:10.3390/jcm14186542)
Supplement: Supplementary file 1 [file jcm-14-06542-s001.zip › Supplementary Material S1.xlsx]

## Sheet: all adverse drug reaction
Adverse drug reaction	Category of the adverse drug reaction
Abdominal lymphadenopathy	Blood and lymphatic system disorders
Abnormal clotting factor	Blood and lymphatic system disorders
Acquired Von Willebrand's disease	Blood and lymphatic system disorders
Acquired factor IX deficiency	Blood and lymphatic system disorders
Acquired factor XI deficiency	Blood and lymphatic system disorders
Acquired haemophilia	Blood and lymphatic system disorders
Acquired protein S deficiency	Blood and lymphatic system disorders
Agranulocytosis	Blood and lymphatic system disorders
Anaemia	Blood and lymphatic system disorders
Anaemia folate deficiency	Blood and lymphatic system disorders
Anaemia macrocytic	Blood and lymphatic system disorders
Anaemia megaloblastic	Blood and lymphatic system disorders
Anaemia of chronic disease	Blood and lymphatic system disorders
Anaemia of pregnancy	Blood and lymphatic system disorders
Anaemia vitamin B12 deficiency	Blood and lymphatic system disorders
Anisocytosis	Blood and lymphatic system disorders
Antiphospholipid syndrome	Blood and lymphatic system disorders
Aplasia pure red cell	Blood and lymphatic system disorders
Aplastic anaemia	Blood and lymphatic system disorders
Atypical haemolytic uraemic syndrome	Blood and lymphatic system disorders
Autoimmune anaemia	Blood and lymphatic system disorders
Autoimmune haemolytic anaemia	Blood and lymphatic system disorders
Autoimmune neutropenia	Blood and lymphatic system disorders
Autoimmune pancytopenia	Blood and lymphatic system disorders
B-lymphocyte abnormalities	Blood and lymphatic system disorders
Bandaemia	Blood and lymphatic system disorders
Bicytopenia	Blood and lymphatic system disorders
Blood disorder	Blood and lymphatic system disorders
Blood loss anaemia	Blood and lymphatic system disorders
Bone marrow disorder	Blood and lymphatic system disorders
Bone marrow failure	Blood and lymphatic system disorders
Bone marrow oedema	Blood and lymphatic system disorders
Bone marrow oedema syndrome	Blood and lymphatic system disorders
Bone marrow reticulin fibrosis	Blood and lymphatic system disorders
Breakthrough haemolysis	Blood and lymphatic system disorders
Coagulation factor deficiency	Blood and lymphatic system disorders
Coagulopathy	Blood and lymphatic system disorders
Cold type haemolytic anaemia	Blood and lymphatic system disorders
Coombs negative haemolytic anaemia	Blood and lymphatic system disorders
Coombs positive haemolytic anaemia	Blood and lymphatic system disorders
Cytopenia	Blood and lymphatic system disorders
Disseminated intravascular coagulation	Blood and lymphatic system disorders
Dysmegakaryopoiesis	Blood and lymphatic system disorders
Elephantiasis	Blood and lymphatic system disorders
Eosinopenia	Blood and lymphatic system disorders
Eosinophilia	Blood and lymphatic system disorders
Erythropoiesis abnormal	Blood and lymphatic system disorders
Evans syndrome	Blood and lymphatic system disorders
Factor VIII inhibition	Blood and lymphatic system disorders
Factor XIII inhibition	Blood and lymphatic system disorders
Febrile neutropenia	Blood and lymphatic system disorders
Gelatinous transformation of the bone marrow	Blood and lymphatic system disorders
Granulocytopenia	Blood and lymphatic system disorders
Granulocytosis	Blood and lymphatic system disorders
Granulomatous lymphadenitis	Blood and lymphatic system disorders
Haemoconcentration	Blood and lymphatic system disorders
Haemoglobinaemia	Blood and lymphatic system disorders
Haemolysis	Blood and lymphatic system disorders
Haemolytic anaemia	Blood and lymphatic system disorders
Haemolytic uraemic syndrome	Blood and lymphatic system disorders
Haemorrhagic diathesis	Blood and lymphatic system disorders
Haemorrhagic disorder	Blood and lymphatic system disorders
Heparin-induced thrombocytopenia	Blood and lymphatic system disorders
Hilar lymphadenopathy	Blood and lymphatic system disorders
Hyperchromic anaemia	Blood and lymphatic system disorders
Hypercoagulation	Blood and lymphatic system disorders
Hypereosinophilic syndrome	Blood and lymphatic system disorders
Hyperfibrinogenaemia	Blood and lymphatic system disorders
Hyperfibrinolysis	Blood and lymphatic system disorders
Hypergammaglobulinaemia	Blood and lymphatic system disorders
Hyperleukocytosis	Blood and lymphatic system disorders
Hypochromic anaemia	Blood and lymphatic system disorders
Hypofibrinogenaemia	Blood and lymphatic system disorders
Hyposplenism	Blood and lymphatic system disorders
Immune thrombocytopenia	Blood and lymphatic system disorders
Increased tendency to bruise	Blood and lymphatic system disorders
Iron deficiency anaemia	Blood and lymphatic system disorders
Leukocytosis	Blood and lymphatic system disorders
Leukopenia	Blood and lymphatic system disorders
Lymph node calcification	Blood and lymphatic system disorders
Lymph node pain	Blood and lymphatic system disorders
Lymph node rupture	Blood and lymphatic system disorders
Lymph node ulcer	Blood and lymphatic system disorders
Lymphadenitis	Blood and lymphatic system disorders
Lymphadenopathy	Blood and lymphatic system disorders
Lymphadenopathy mediastinal	Blood and lymphatic system disorders
Lymphatic disorder	Blood and lymphatic system disorders
Lymphatic insufficiency	Blood and lymphatic system disorders
Lymphocytic infiltration	Blood and lymphatic system disorders
Lymphocytosis	Blood and lymphatic system disorders
Lymphoid tissue hyperplasia	Blood and lymphatic system disorders
Lymphopenia	Blood and lymphatic system disorders
Macrocytosis	Blood and lymphatic system disorders
Mast cell activation syndrome	Blood and lymphatic system disorders
Mastocytosis	Blood and lymphatic system disorders
Mesenteric lymphadenitis	Blood and lymphatic system disorders
Microangiopathic haemolytic anaemia	Blood and lymphatic system disorders
Microcytic anaemia	Blood and lymphatic system disorders
Monoclonal B-cell lymphocytosis	Blood and lymphatic system disorders
Monocytosis	Blood and lymphatic system disorders
Myelosuppression	Blood and lymphatic system disorders
Necrotic lymphadenopathy	Blood and lymphatic system disorders
Nephrogenic anaemia	Blood and lymphatic system disorders
Neutropenia	Blood and lymphatic system disorders
Neutropenia neonatal	Blood and lymphatic system disorders
Neutrophil function disorder	Blood and lymphatic system disorders
Neutrophilia	Blood and lymphatic system disorders
Normochromic anaemia	Blood and lymphatic system disorders
Normochromic normocytic anaemia	Blood and lymphatic system disorders
Normocytic anaemia	Blood and lymphatic system disorders
Nucleated red cells	Blood and lymphatic system disorders
Pancytopenia	Blood and lymphatic system disorders
Pernicious anaemia	Blood and lymphatic system disorders
Placental transfusion syndrome	Blood and lymphatic system disorders
Platelet destruction increased	Blood and lymphatic system disorders
Platelet disorder	Blood and lymphatic system disorders
Polychromasia	Blood and lymphatic system disorders
Polycythaemia	Blood and lymphatic system disorders
Pseudolymphoma	Blood and lymphatic system disorders
Red blood cell abnormality	Blood and lymphatic system disorders
Reticulocytosis	Blood and lymphatic system disorders
Retroperitoneal lymphadenopathy	Blood and lymphatic system disorders
Rouleaux formation	Blood and lymphatic system disorders
Sarcoidosis of lymph node	Blood and lymphatic system disorders
Schistocytosis	Blood and lymphatic system disorders
Sickle cell anaemia with crisis	Blood and lymphatic system disorders
Spleen disorder	Blood and lymphatic system disorders
Spleen follicular hyperplasia	Blood and lymphatic system disorders
Spleen ischaemia	Blood and lymphatic system disorders
Splenic artery stenosis	Blood and lymphatic system disorders
Splenic artery thrombosis	Blood and lymphatic system disorders
Splenic calcification	Blood and lymphatic system disorders
Splenic cyst	Blood and lymphatic system disorders
Splenic granuloma	Blood and lymphatic system disorders
Splenic haematoma	Blood and lymphatic system disorders
Splenic haemorrhage	Blood and lymphatic system disorders
Splenic infarction	Blood and lymphatic system disorders
Splenic lesion	Blood and lymphatic system disorders
Splenic necrosis	Blood and lymphatic system disorders
Splenic thrombosis	Blood and lymphatic system disorders
Splenic vein thrombosis	Blood and lymphatic system disorders
Splenitis	Blood and lymphatic system disorders
Splenomegaly	Blood and lymphatic system disorders
Spontaneous haematoma	Blood and lymphatic system disorders
Spontaneous haemorrhage	Blood and lymphatic system disorders
Stress polycythaemia	Blood and lymphatic system disorders
Subcapsular splenic haematoma	Blood and lymphatic system disorders
Thrombocytopenia	Blood and lymphatic system disorders
Thrombocytopenic purpura	Blood and lymphatic system disorders
Thrombocytosis	Blood and lymphatic system disorders
Thrombosis with thrombocytopenia syndrome	Blood and lymphatic system disorders
Thrombotic microangiopathy	Blood and lymphatic system disorders
Thrombotic thrombocytopenic purpura	Blood and lymphatic system disorders
Thymus disorder	Blood and lymphatic system disorders
Thymus enlargement	Blood and lymphatic system disorders
Warm autoimmune haemolytic anaemia	Blood and lymphatic system disorders
White blood cell disorder	Blood and lymphatic system disorders
Acute cardiac event	Cardiac disorders
Acute coronary syndrome	Cardiac disorders
Acute left ventricular failure	Cardiac disorders
Acute myocardial infarction	Cardiac disorders
Adams-Stokes syndrome	Cardiac disorders
Agonal rhythm	Cardiac disorders
Angina pectoris	Cardiac disorders
Angina unstable	Cardiac disorders
Aortic valve calcification	Cardiac disorders
Aortic valve disease	Cardiac disorders
Aortic valve disease mixed	Cardiac disorders
Aortic valve incompetence	Cardiac disorders
Aortic valve sclerosis	Cardiac disorders
Aortic valve stenosis	Cardiac disorders
Aortic valve thickening	Cardiac disorders
Arrhythmia	Cardiac disorders
Arrhythmia supraventricular	Cardiac disorders
Arrhythmic storm	Cardiac disorders
Arteriosclerosis coronary artery	Cardiac disorders
Arteriospasm coronary	Cardiac disorders
Arteritis coronary	Cardiac disorders
Atrial enlargement	Cardiac disorders
Atrial fibrillation	Cardiac disorders
Atrial flutter	Cardiac disorders
Atrial tachycardia	Cardiac disorders
Atrial thrombosis	Cardiac disorders
Atrioventricular block	Cardiac disorders
Atrioventricular block complete	Cardiac disorders
Atrioventricular block first degree	Cardiac disorders
Atrioventricular block second degree	Cardiac disorders
Autoimmune pericarditis	Cardiac disorders
Bifascicular block	Cardiac disorders
Bradyarrhythmia	Cardiac disorders
Bradycardia	Cardiac disorders
Bradycardia foetal	Cardiac disorders
Bradycardia neonatal	Cardiac disorders
Bundle branch block	Cardiac disorders
Bundle branch block bilateral	Cardiac disorders
Bundle branch block left	Cardiac disorders
Bundle branch block right	Cardiac disorders
Cardiac amyloidosis	Cardiac disorders
Cardiac aneurysm	Cardiac disorders
Cardiac arrest	Cardiac disorders
Cardiac discomfort	Cardiac disorders
Cardiac disorder	Cardiac disorders
Cardiac dysfunction	Cardiac disorders
Cardiac failure	Cardiac disorders
Cardiac failure acute	Cardiac disorders
Cardiac failure chronic	Cardiac disorders
Cardiac failure congestive	Cardiac disorders
Cardiac fibrillation	Cardiac disorders
Cardiac flutter	Cardiac disorders
Cardiac hypertrophy	Cardiac disorders
Cardiac perforation	Cardiac disorders
Cardiac perfusion defect	Cardiac disorders
Cardiac sarcoidosis	Cardiac disorders
Cardiac septal hypertrophy	Cardiac disorders
Cardiac steatosis	Cardiac disorders
Cardiac tamponade	Cardiac disorders
Cardiac valve disease	Cardiac disorders
Cardiac valve thickening	Cardiac disorders
Cardiac ventricular disorder	Cardiac disorders
Cardiac ventricular thrombosis	Cardiac disorders
Cardio-respiratory arrest	Cardiac disorders
Cardio-respiratory distress	Cardiac disorders
Cardiogenic shock	Cardiac disorders
Cardiomegaly	Cardiac disorders
Cardiomyopathy	Cardiac disorders
Cardiomyopathy acute	Cardiac disorders
Cardiomyopathy neonatal	Cardiac disorders
Cardiopulmonary failure	Cardiac disorders
Cardiorenal syndrome	Cardiac disorders
Cardiovascular deconditioning	Cardiac disorders
Cardiovascular disorder	Cardiac disorders
Cardiovascular insufficiency	Cardiac disorders
Cardiovascular symptom	Cardiac disorders
Carditis	Cardiac disorders
Chordae tendinae rupture	Cardiac disorders
Chronic coronary syndrome	Cardiac disorders
Chronic left ventricular failure	Cardiac disorders
Chronic myocarditis	Cardiac disorders
Chronotropic incompetence	Cardiac disorders
Conduction disorder	Cardiac disorders
Cor pulmonale	Cardiac disorders
Cor pulmonale acute	Cardiac disorders
Coronary artery aneurysm	Cardiac disorders
Coronary artery dilatation	Cardiac disorders
Coronary artery disease	Cardiac disorders
Coronary artery dissection	Cardiac disorders
Coronary artery embolism	Cardiac disorders
Coronary artery insufficiency	Cardiac disorders
Coronary artery occlusion	Cardiac disorders
Coronary artery stenosis	Cardiac disorders
Coronary artery thrombosis	Cardiac disorders
Coronary ostial stenosis	Cardiac disorders
Coronary sinus dilatation	Cardiac disorders
Defect conduction intraventricular	Cardiac disorders
Diabetic cardiomyopathy	Cardiac disorders
Diastolic dysfunction	Cardiac disorders
Dilatation ventricular	Cardiac disorders
Dilated cardiomyopathy	Cardiac disorders
Dressler's syndrome	Cardiac disorders
Endocarditis noninfective	Cardiac disorders
Eosinophilic myocarditis	Cardiac disorders
Extrasystoles	Cardiac disorders
Foetal arrhythmia	Cardiac disorders
Foetal heart rate disorder	Cardiac disorders
Giant cell myocarditis	Cardiac disorders
Heart alternation	Cardiac disorders
Heart valve incompetence	Cardiac disorders
Hyperdynamic left ventricle	Cardiac disorders
Hypersensitivity myocarditis	Cardiac disorders
Hypertensive cardiomegaly	Cardiac disorders
Hypertensive cardiomyopathy	Cardiac disorders
Hypertensive heart disease	Cardiac disorders
Immune-mediated myocarditis	Cardiac disorders
Intracardiac mass	Cardiac disorders
Intracardiac thrombus	Cardiac disorders
Ischaemic cardiomyopathy	Cardiac disorders
Kounis syndrome	Cardiac disorders
Left atrial dilatation	Cardiac disorders
Left atrial enlargement	Cardiac disorders
Left ventricular dilatation	Cardiac disorders
Left ventricular dysfunction	Cardiac disorders
Left ventricular enlargement	Cardiac disorders
Left ventricular failure	Cardiac disorders
Left ventricular hypertrophy	Cardiac disorders
Long QT syndrome	Cardiac disorders
Microvascular coronary artery disease	Cardiac disorders
Mitral valve calcification	Cardiac disorders
Mitral valve disease	Cardiac disorders
Mitral valve incompetence	Cardiac disorders
Mitral valve prolapse	Cardiac disorders
Mitral valve stenosis	Cardiac disorders
Mitral valve thickening	Cardiac disorders
Myocardial fibrosis	Cardiac disorders
Myocardial infarction	Cardiac disorders
Myocardial injury	Cardiac disorders
Myocardial ischaemia	Cardiac disorders
Myocardial necrosis	Cardiac disorders
Myocardial oedema	Cardiac disorders
Myocardial rupture	Cardiac disorders
Myocarditis	Cardiac disorders
Myopericarditis	Cardiac disorders
Myxomatous mitral valve degeneration	Cardiac disorders
Nodal arrhythmia	Cardiac disorders
Nodal rhythm	Cardiac disorders
Non-obstructive cardiomyopathy	Cardiac disorders
Palpitations	Cardiac disorders
Paroxysmal arrhythmia	Cardiac disorders
Pericardial cyst	Cardiac disorders
Pericardial disease	Cardiac disorders
Pericardial effusion	Cardiac disorders
Pericardial fibrosis	Cardiac disorders
Pericardial haemorrhage	Cardiac disorders
Pericardial mass	Cardiac disorders
Pericardial rub	Cardiac disorders
Pericarditis	Cardiac disorders
Pericarditis adhesive	Cardiac disorders
Pericarditis constrictive	Cardiac disorders
Pleuropericarditis	Cardiac disorders
Postural orthostatic tachycardia syndrome	Cardiac disorders
Prinzmetal angina	Cardiac disorders
Pulmonary valve disease	Cardiac disorders
Pulmonary valve incompetence	Cardiac disorders
Pulmonary valve stenosis	Cardiac disorders
Pulmonary valve thickening	Cardiac disorders
Pulseless electrical activity	Cardiac disorders
Reperfusion arrhythmia	Cardiac disorders
Restrictive cardiomyopathy	Cardiac disorders
Rhythm idioventricular	Cardiac disorders
Right atrial dilatation	Cardiac disorders
Right atrial enlargement	Cardiac disorders
Right ventricular diastolic collapse	Cardiac disorders
Right ventricular dilatation	Cardiac disorders
Right ventricular dysfunction	Cardiac disorders
Right ventricular enlargement	Cardiac disorders
Right ventricular failure	Cardiac disorders
Right ventricular hypertrophy	Cardiac disorders
Sigmoid-shaped ventricular septum	Cardiac disorders
Silent myocardial infarction	Cardiac disorders
Sinoatrial block	Cardiac disorders
Sinus arrest	Cardiac disorders
Sinus arrhythmia	Cardiac disorders
Sinus bradycardia	Cardiac disorders
Sinus node dysfunction	Cardiac disorders
Sinus tachycardia	Cardiac disorders
Stress cardiomyopathy	Cardiac disorders
Supraventricular extrasystoles	Cardiac disorders
Supraventricular tachyarrhythmia	Cardiac disorders
Supraventricular tachycardia	Cardiac disorders
Systolic dysfunction	Cardiac disorders
Tachyarrhythmia	Cardiac disorders
Tachycardia	Cardiac disorders
Tachycardia foetal	Cardiac disorders
Tachycardia induced cardiomyopathy	Cardiac disorders
Tachycardia paroxysmal	Cardiac disorders
Thyrotoxic cardiomyopathy	Cardiac disorders
Torsade de pointes	Cardiac disorders
Toxic cardiomyopathy	Cardiac disorders
Tricuspid valve disease	Cardiac disorders
Tricuspid valve incompetence	Cardiac disorders
Tricuspid valve prolapse	Cardiac disorders
Ventricle rupture	Cardiac disorders
Ventricular arrhythmia	Cardiac disorders
Ventricular dysfunction	Cardiac disorders
Ventricular dyskinesia	Cardiac disorders
Ventricular dyssynchrony	Cardiac disorders
Ventricular enlargement	Cardiac disorders
Ventricular extrasystoles	Cardiac disorders
Ventricular failure	Cardiac disorders
Ventricular fibrillation	Cardiac disorders
Ventricular hypertrophy	Cardiac disorders
Ventricular hypokinesia	Cardiac disorders
Ventricular remodelling	Cardiac disorders
Ventricular tachyarrhythmia	Cardiac disorders
Ventricular tachycardia	Cardiac disorders
Wolff-Parkinson-White syndrome	Cardiac disorders
Accessory spleen	Congenital, familial and genetic disorders
Adrenogenital syndrome	Congenital, familial and genetic disorders
Adrenoleukodystrophy	Congenital, familial and genetic disorders
Alpha-1 antitrypsin deficiency	Congenital, familial and genetic disorders
Anencephaly	Congenital, familial and genetic disorders
Antithrombin III deficiency	Congenital, familial and genetic disorders
Aorticopulmonary septal defect	Congenital, familial and genetic disorders
Aplasia	Congenital, familial and genetic disorders
Arnold-Chiari malformation	Congenital, familial and genetic disorders
Arrhythmogenic right ventricular dysplasia	Congenital, familial and genetic disorders
Arteriovenous malformation	Congenital, familial and genetic disorders
Atrial septal defect	Congenital, familial and genetic disorders
Bicuspid aortic valve	Congenital, familial and genetic disorders
Birth mark	Congenital, familial and genetic disorders
Block vertebra	Congenital, familial and genetic disorders
Bronchogenic cyst	Congenital, familial and genetic disorders
Brugada syndrome	Congenital, familial and genetic disorders
CADASIL	Congenital, familial and genetic disorders
Cardiac septal defect	Congenital, familial and genetic disorders
Cerebellar hypoplasia	Congenital, familial and genetic disorders
Cerebral cavernous malformation	Congenital, familial and genetic disorders
Cerebral palsy	Congenital, familial and genetic disorders
Cerebrovascular arteriovenous malformation	Congenital, familial and genetic disorders
Chordee	Congenital, familial and genetic disorders
Chronic granulomatous disease	Congenital, familial and genetic disorders
Cleft lip	Congenital, familial and genetic disorders
Cleft palate	Congenital, familial and genetic disorders
Cleft uvula	Congenital, familial and genetic disorders
Colour blindness	Congenital, familial and genetic disorders
Combined immunodeficiency	Congenital, familial and genetic disorders
Complement deficiency disease	Congenital, familial and genetic disorders
Cone dystrophy	Congenital, familial and genetic disorders
Congenital anomaly	Congenital, familial and genetic disorders
Congenital arterial malformation	Congenital, familial and genetic disorders
Congenital brain damage	Congenital, familial and genetic disorders
Congenital cardiovascular anomaly	Congenital, familial and genetic disorders
Congenital central nervous system anomaly	Congenital, familial and genetic disorders
Congenital coronary artery malformation	Congenital, familial and genetic disorders
Congenital cystic kidney disease	Congenital, familial and genetic disorders
Congenital diaphragmatic hernia	Congenital, familial and genetic disorders
Congenital hydrocephalus	Congenital, familial and genetic disorders
Congenital hydronephrosis	Congenital, familial and genetic disorders
Congenital hypercoagulation	Congenital, familial and genetic disorders
Congenital inguinal hernia	Congenital, familial and genetic disorders
Congenital midline defect	Congenital, familial and genetic disorders
Congenital musculoskeletal disorder of limbs	Congenital, familial and genetic disorders
Congenital musculoskeletal disorder of spine	Congenital, familial and genetic disorders
Congenital nose malformation	Congenital, familial and genetic disorders
Congenital skin disorder	Congenital, familial and genetic disorders
Conjoined twins	Congenital, familial and genetic disorders
Corneal dystrophy	Congenital, familial and genetic disorders
Cryptorchism	Congenital, familial and genetic disorders
Cystic fibrosis	Congenital, familial and genetic disorders
Cytogenetic abnormality	Congenital, familial and genetic disorders
DNMT3A gene mutation	Congenital, familial and genetic disorders
Deafness congenital	Congenital, familial and genetic disorders
Dermoid cyst	Congenital, familial and genetic disorders
Dysmorphism	Congenital, familial and genetic disorders
Ehlers-Danlos syndrome	Congenital, familial and genetic disorders
Epidermolysis bullosa	Congenital, familial and genetic disorders
Exomphalos	Congenital, familial and genetic disorders
Eyelid ptosis congenital	Congenital, familial and genetic disorders
Facioscapulohumeral muscular dystrophy	Congenital, familial and genetic disorders
Factor II mutation	Congenital, familial and genetic disorders
Factor V Leiden mutation	Congenital, familial and genetic disorders
Factor V deficiency	Congenital, familial and genetic disorders
Factor VII deficiency	Congenital, familial and genetic disorders
Factor VIII deficiency	Congenital, familial and genetic disorders
Factor XI deficiency	Congenital, familial and genetic disorders
Fallot's tetralogy	Congenital, familial and genetic disorders
Familial hemiplegic migraine	Congenital, familial and genetic disorders
Familial mediterranean fever	Congenital, familial and genetic disorders
Familial periodic paralysis	Congenital, familial and genetic disorders
Foetal chromosome abnormality	Congenital, familial and genetic disorders
Foetal malformation	Congenital, familial and genetic disorders
Gastrointestinal malformation	Congenital, familial and genetic disorders
Gastroschisis	Congenital, familial and genetic disorders
Gene mutation	Congenital, familial and genetic disorders
Glucose-6-phosphate dehydrogenase deficiency	Congenital, familial and genetic disorders
Grey matter heterotopia	Congenital, familial and genetic disorders
Haemoglobinopathy	Congenital, familial and genetic disorders
Haemophilia	Congenital, familial and genetic disorders
Haemorrhagic arteriovenous malformation	Congenital, familial and genetic disorders
Heart disease congenital	Congenital, familial and genetic disorders
Hereditary angioedema	Congenital, familial and genetic disorders
Hereditary angioedema with normal C1 esterase inhibitor	Congenital, familial and genetic disorders
Hereditary ataxia	Congenital, familial and genetic disorders
Hereditary haemolytic anaemia	Congenital, familial and genetic disorders
Hereditary motor and sensory neuropathy	Congenital, familial and genetic disorders
Hereditary optic atrophy	Congenital, familial and genetic disorders
Hereditary spastic paraplegia	Congenital, familial and genetic disorders
Heterotaxia	Congenital, familial and genetic disorders
Hydrocele	Congenital, familial and genetic disorders
Hypermobility syndrome	Congenital, familial and genetic disorders
Hypertrophic cardiomyopathy	Congenital, familial and genetic disorders
Hypoplastic left heart syndrome	Congenital, familial and genetic disorders
Hypospadias	Congenital, familial and genetic disorders
Infantile genetic agranulocytosis	Congenital, familial and genetic disorders
Janus kinase 2 mutation	Congenital, familial and genetic disorders
Keratosis follicular	Congenital, familial and genetic disorders
Kidney duplex	Congenital, familial and genetic disorders
Klinefelter's syndrome	Congenital, familial and genetic disorders
Laryngomalacia	Congenital, familial and genetic disorders
Left ventricular false tendon	Congenital, familial and genetic disorders
Limb reduction defect	Congenital, familial and genetic disorders
Lowry-Wood syndrome	Congenital, familial and genetic disorders
Lymphatic malformation	Congenital, familial and genetic disorders
MELAS syndrome	Congenital, familial and genetic disorders
Macroglossia	Congenital, familial and genetic disorders
Marcus Gunn syndrome	Congenital, familial and genetic disorders
Methylenetetrahydrofolate reductase gene mutation	Congenital, familial and genetic disorders
Methylenetetrahydrofolate reductase polymorphism	Congenital, familial and genetic disorders
Methylmalonic acidaemia	Congenital, familial and genetic disorders
Micropenis	Congenital, familial and genetic disorders
Mitochondrial enzyme deficiency	Congenital, familial and genetic disorders
Mitochondrial myopathy	Congenital, familial and genetic disorders
Multiple congenital abnormalities	Congenital, familial and genetic disorders
Muscular dystrophy	Congenital, familial and genetic disorders
Myocardial bridging	Congenital, familial and genetic disorders
Neonatal lupus erythematosus	Congenital, familial and genetic disorders
Neurofibromatosis	Congenital, familial and genetic disorders
Non-compaction cardiomyopathy	Congenital, familial and genetic disorders
Oesophageal atresia	Congenital, familial and genetic disorders
Opitz trigonocephaly syndrome	Congenital, familial and genetic disorders
Optic disc pit	Congenital, familial and genetic disorders
Ornithine transcarbamoylase deficiency	Congenital, familial and genetic disorders
Paranasal sinus hypoplasia	Congenital, familial and genetic disorders
Paroxysmal extreme pain disorder	Congenital, familial and genetic disorders
Patent ductus arteriosus	Congenital, familial and genetic disorders
Pectus excavatum	Congenital, familial and genetic disorders
Persistent foetal circulation	Congenital, familial and genetic disorders
Persistent left superior vena cava	Congenital, familial and genetic disorders
Pfeiffer syndrome	Congenital, familial and genetic disorders
Phimosis	Congenital, familial and genetic disorders
Platelet storage pool deficiency	Congenital, familial and genetic disorders
Polycystic liver disease	Congenital, familial and genetic disorders
Polymicrogyria	Congenital, familial and genetic disorders
Porencephaly	Congenital, familial and genetic disorders
Porphyria	Congenital, familial and genetic disorders
Porphyria acute	Congenital, familial and genetic disorders
Protein C deficiency	Congenital, familial and genetic disorders
Protein S deficiency	Congenital, familial and genetic disorders
Pulmonary valve stenosis congenital	Congenital, familial and genetic disorders
Pyloric stenosis	Congenital, familial and genetic disorders
Renal aplasia	Congenital, familial and genetic disorders
Renal fusion anomaly	Congenital, familial and genetic disorders
Retinitis pigmentosa	Congenital, familial and genetic disorders
Right-to-left cardiac shunt	Congenital, familial and genetic disorders
Roberts syndrome	Congenital, familial and genetic disorders
Sclerotylosis	Congenital, familial and genetic disorders
Sickle cell anaemia	Congenital, familial and genetic disorders
Spina bifida	Congenital, familial and genetic disorders
Stiff skin syndrome	Congenital, familial and genetic disorders
Syringomyelia	Congenital, familial and genetic disorders
Talipes	Congenital, familial and genetic disorders
Teratogenicity	Congenital, familial and genetic disorders
Tethered oral tissue	Congenital, familial and genetic disorders
Tourette's disorder	Congenital, familial and genetic disorders
Tracheo-oesophageal fistula	Congenital, familial and genetic disorders
Transposition of the great vessels	Congenital, familial and genetic disorders
Trisomy 18	Congenital, familial and genetic disorders
Trisomy 21	Congenital, familial and genetic disorders
Trisomy 22	Congenital, familial and genetic disorders
Turner's syndrome	Congenital, familial and genetic disorders
Type IIa hyperlipidaemia	Congenital, familial and genetic disorders
Type V hyperlipidaemia	Congenital, familial and genetic disorders
VEXAS syndrome	Congenital, familial and genetic disorders
Vascular endothelial growth factor overexpression	Congenital, familial and genetic disorders
Vascular malformation	Congenital, familial and genetic disorders
Venous angioma of brain	Congenital, familial and genetic disorders
Ventricular septal defect	Congenital, familial and genetic disorders
Von Willebrand's disease	Congenital, familial and genetic disorders
Acute vestibular syndrome	Ear and labyrinth disorders
Auditory disorder	Ear and labyrinth disorders
Auricular swelling	Ear and labyrinth disorders
Autoimmune inner ear disease	Ear and labyrinth disorders
Autophony	Ear and labyrinth disorders
Cerumen impaction	Ear and labyrinth disorders
Conductive deafness	Ear and labyrinth disorders
Deafness	Ear and labyrinth disorders
Deafness bilateral	Ear and labyrinth disorders
Deafness neurosensory	Ear and labyrinth disorders
Deafness permanent	Ear and labyrinth disorders
Deafness transitory	Ear and labyrinth disorders
Deafness unilateral	Ear and labyrinth disorders
Diplacusis	Ear and labyrinth disorders
Dysacusis	Ear and labyrinth disorders
Ear canal erythema	Ear and labyrinth disorders
Ear congestion	Ear and labyrinth disorders
Ear discomfort	Ear and labyrinth disorders
Ear disorder	Ear and labyrinth disorders
Ear haemorrhage	Ear and labyrinth disorders
Ear inflammation	Ear and labyrinth disorders
Ear pain	Ear and labyrinth disorders
Ear pruritus	Ear and labyrinth disorders
Ear swelling	Ear and labyrinth disorders
Endolymphatic hydrops	Ear and labyrinth disorders
Eustachian tube disorder	Ear and labyrinth disorders
Eustachian tube dysfunction	Ear and labyrinth disorders
Eustachian tube obstruction	Ear and labyrinth disorders
Eustachian tube patulous	Ear and labyrinth disorders
Excessive cerumen production	Ear and labyrinth disorders
External ear disorder	Ear and labyrinth disorders
External ear inflammation	Ear and labyrinth disorders
External ear pain	Ear and labyrinth disorders
Haematotympanum	Ear and labyrinth disorders
Hyperacusis	Ear and labyrinth disorders
Hypoacusis	Ear and labyrinth disorders
Inner ear disorder	Ear and labyrinth disorders
Inner ear infarction	Ear and labyrinth disorders
Inner ear inflammation	Ear and labyrinth disorders
Mastoid disorder	Ear and labyrinth disorders
Mastoid effusion	Ear and labyrinth disorders
Meniere's disease	Ear and labyrinth disorders
Middle ear disorder	Ear and labyrinth disorders
Middle ear effusion	Ear and labyrinth disorders
Middle ear inflammation	Ear and labyrinth disorders
Misophonia	Ear and labyrinth disorders
Mixed deafness	Ear and labyrinth disorders
Motion sickness	Ear and labyrinth disorders
Neurosensory hypoacusis	Ear and labyrinth disorders
Noninfective myringitis	Ear and labyrinth disorders
Otolithiasis	Ear and labyrinth disorders
Otorrhoea	Ear and labyrinth disorders
Paracusis	Ear and labyrinth disorders
Paraesthesia ear	Ear and labyrinth disorders
Phobic postural vertigo	Ear and labyrinth disorders
Presbyacusis	Ear and labyrinth disorders
Sudden hearing loss	Ear and labyrinth disorders
Tinnitus	Ear and labyrinth disorders
Tympanic membrane disorder	Ear and labyrinth disorders
Tympanic membrane perforation	Ear and labyrinth disorders
Vertigo	Ear and labyrinth disorders
Vertigo labyrinthine	Ear and labyrinth disorders
Vertigo positional	Ear and labyrinth disorders
Vestibular disorder	Ear and labyrinth disorders
Vestibular ischaemia	Ear and labyrinth disorders
Vestibular paroxysmia	Ear and labyrinth disorders
Addison's disease	Endocrine disorders
Adrenal disorder	Endocrine disorders
Adrenal haemorrhage	Endocrine disorders
Adrenal insufficiency	Endocrine disorders
Adrenal mass	Endocrine disorders
Adrenocortical insufficiency acute	Endocrine disorders
Adrenocorticotropic hormone deficiency	Endocrine disorders
Androgen deficiency	Endocrine disorders
Anovulatory cycle	Endocrine disorders
Autoimmune hypothyroidism	Endocrine disorders
Autoimmune thyroid disorder	Endocrine disorders
Autoimmune thyroiditis	Endocrine disorders
Carcinoid syndrome	Endocrine disorders
Central hypothyroidism	Endocrine disorders
Cushing's syndrome	Endocrine disorders
Cushingoid	Endocrine disorders
Decompensated hypothyroidism	Endocrine disorders
Delayed menarche	Endocrine disorders
Diabetes insipidus	Endocrine disorders
Empty sella syndrome	Endocrine disorders
Endocrine disorder	Endocrine disorders
Endocrine pancreatic disorder	Endocrine disorders
Glucocorticoid deficiency	Endocrine disorders
Goitre	Endocrine disorders
Graves' disease	Endocrine disorders
Growth hormone deficiency	Endocrine disorders
Hyperadrenalism	Endocrine disorders
Hyperaldosteronism	Endocrine disorders
Hyperandrogenism	Endocrine disorders
Hyperparathyroidism	Endocrine disorders
Hyperparathyroidism secondary	Endocrine disorders
Hyperprolactinaemia	Endocrine disorders
Hyperthyroidism	Endocrine disorders
Hypogonadism	Endocrine disorders
Hypoparathyroidism	Endocrine disorders
Hypophysitis	Endocrine disorders
Hypopituitarism	Endocrine disorders
Hypothalamo-pituitary disorder	Endocrine disorders
Hypothyroidism	Endocrine disorders
Immune-mediated adrenal insufficiency	Endocrine disorders
Immune-mediated hyperthyroidism	Endocrine disorders
Inappropriate antidiuretic hormone secretion	Endocrine disorders
Luteal phase deficiency	Endocrine disorders
Lymphocytic hypophysitis	Endocrine disorders
Myxoedema	Endocrine disorders
Ovarian dysfunction	Endocrine disorders
Ovulation delayed	Endocrine disorders
Parathyroid disorder	Endocrine disorders
Parathyroid gland enlargement	Endocrine disorders
Pituitary apoplexy	Endocrine disorders
Pituitary haemorrhage	Endocrine disorders
Pituitary-dependent Cushing's syndrome	Endocrine disorders
Polycystic ovarian syndrome	Endocrine disorders
Polyglandular autoimmune syndrome type II	Endocrine disorders
Polyglandular disorder	Endocrine disorders
Primary hyperaldosteronism	Endocrine disorders
Primary hyperthyroidism	Endocrine disorders
Primary hypogonadism	Endocrine disorders
Primary hypothyroidism	Endocrine disorders
Progesterone deficiency	Endocrine disorders
Secondary adrenocortical insufficiency	Endocrine disorders
Secondary hypogonadism	Endocrine disorders
Silent thyroiditis	Endocrine disorders
Steroid withdrawal syndrome	Endocrine disorders
Testicular failure	Endocrine disorders
Thyroid atrophy	Endocrine disorders
Thyroid calcification	Endocrine disorders
Thyroid cyst	Endocrine disorders
Thyroid disorder	Endocrine disorders
Thyroid mass	Endocrine disorders
Thyroid pain	Endocrine disorders
Thyroid size decreased	Endocrine disorders
Thyroiditis	Endocrine disorders
Thyroiditis acute	Endocrine disorders
Thyroiditis chronic	Endocrine disorders
Thyroiditis subacute	Endocrine disorders
Thyrotoxic crisis	Endocrine disorders
Thyrotoxic periodic paralysis	Endocrine disorders
Abnormal sensation in eye	Eye disorders
Accommodation disorder	Eye disorders
Acute macular neuroretinopathy	Eye disorders
Acute myopia	Eye disorders
Age-related macular degeneration	Eye disorders
Allergic keratitis	Eye disorders
Altered visual depth perception	Eye disorders
Amaurosis	Eye disorders
Amaurosis fugax	Eye disorders
Amblyopia	Eye disorders
Angle closure glaucoma	Eye disorders
Anisocoria	Eye disorders
Anisometropia	Eye disorders
Anterior chamber inflammation	Eye disorders
Asthenopia	Eye disorders
Astigmatism	Eye disorders
Autoimmune eye disorder	Eye disorders
Bell's phenomenon	Eye disorders
Binocular eye movement disorder	Eye disorders
Blepharal pigmentation	Eye disorders
Blepharitis	Eye disorders
Blepharospasm	Eye disorders
Blindness	Eye disorders
Blindness transient	Eye disorders
Blindness unilateral	Eye disorders
Cataract	Eye disorders
Cataract cortical	Eye disorders
Cataract nuclear	Eye disorders
Central serous chorioretinopathy	Eye disorders
Central vision loss	Eye disorders
Chalazion	Eye disorders
Chloropsia	Eye disorders
Chorioretinal disorder	Eye disorders
Chorioretinopathy	Eye disorders
Choroidal neovascularisation	Eye disorders
Choroiditis	Eye disorders
Chromatopsia	Eye disorders
Ciliary body disorder	Eye disorders
Cogan's syndrome	Eye disorders
Colour blindness acquired	Eye disorders
Computer vision syndrome	Eye disorders
Conjunctival adhesion	Eye disorders
Conjunctival bleb	Eye disorders
Conjunctival cyst	Eye disorders
Conjunctival discolouration	Eye disorders
Conjunctival haemorrhage	Eye disorders
Conjunctival hyperaemia	Eye disorders
Conjunctival irritation	Eye disorders
Conjunctival oedema	Eye disorders
Conjunctivitis allergic	Eye disorders
Contact lens intolerance	Eye disorders
Corneal defect	Eye disorders
Corneal disorder	Eye disorders
Corneal endotheliitis	Eye disorders
Corneal irritation	Eye disorders
Corneal lesion	Eye disorders
Corneal oedema	Eye disorders
Corneal opacity	Eye disorders
Corneal pigmentation	Eye disorders
Corneal thinning	Eye disorders
Cyanopsia	Eye disorders
Cycloplegia	Eye disorders
Cystoid macular oedema	Eye disorders
Dacryoadenitis acquired	Eye disorders
Dacryostenosis acquired	Eye disorders
Dark circles under eyes	Eye disorders
Deposit eye	Eye disorders
Dermatochalasis	Eye disorders
Diabetic retinopathy	Eye disorders
Diplopia	Eye disorders
Dry age-related macular degeneration	Eye disorders
Dry eye	Eye disorders
Dyschromatopsia	Eye disorders
Eczema eyelids	Eye disorders
Endocrine ophthalmopathy	Eye disorders
Entropion	Eye disorders
Epiretinal membrane	Eye disorders
Episcleritis	Eye disorders
Erythema of eyelid	Eye disorders
Erythropsia	Eye disorders
Excessive eye blinking	Eye disorders
Exophthalmos	Eye disorders
Extraocular muscle disorder	Eye disorders
Exudative retinopathy	Eye disorders
Eye allergy	Eye disorders
Eye colour change	Eye disorders
Eye discharge	Eye disorders
Eye disorder	Eye disorders
Eye haematoma	Eye disorders
Eye haemorrhage	Eye disorders
Eye infarction	Eye disorders
Eye inflammation	Eye disorders
Eye irritation	Eye disorders
Eye movement disorder	Eye disorders
Eye muscle entrapment	Eye disorders
Eye oedema	Eye disorders
Eye pain	Eye disorders
Eye paraesthesia	Eye disorders
Eye pruritus	Eye disorders
Eye swelling	Eye disorders
Eye symptom	Eye disorders
Eye ulcer	Eye disorders
Eyelash discolouration	Eye disorders
Eyelid bleeding	Eye disorders
Eyelid cyst	Eye disorders
Eyelid disorder	Eye disorders
Eyelid exfoliation	Eye disorders
Eyelid function disorder	Eye disorders
Eyelid haematoma	Eye disorders
Eyelid irritation	Eye disorders
Eyelid margin crusting	Eye disorders
Eyelid myoclonus	Eye disorders
Eyelid myokymia	Eye disorders
Eyelid oedema	Eye disorders
Eyelid pain	Eye disorders
Eyelid ptosis	Eye disorders
Eyelid rash	Eye disorders
Eyelid retraction	Eye disorders
Eyelid sensory disorder	Eye disorders
Eyelid skin dryness	Eye disorders
Eyelid thickening	Eye disorders
Eyelids pruritus	Eye disorders
Foreign body sensation in eyes	Eye disorders
Gaze palsy	Eye disorders
Glare	Eye disorders
Glaucoma	Eye disorders
Glaucomatocyclitic crises	Eye disorders
Halo vision	Eye disorders
Heterophoria	Eye disorders
Hippus	Eye disorders
Holmes-Adie pupil	Eye disorders
Hypermetropia	Eye disorders
Hypoaesthesia eye	Eye disorders
Hypotony of eye	Eye disorders
Idiopathic orbital inflammation	Eye disorders
Inflammation of lacrimal passage	Eye disorders
Iridocyclitis	Eye disorders
Iridodialysis	Eye disorders
Iris adhesions	Eye disorders
Iris discolouration	Eye disorders
Iris disorder	Eye disorders
Iritis	Eye disorders
Keratitis	Eye disorders
Keratitis interstitial	Eye disorders
Keratoconus	Eye disorders
Lacrimal disorder	Eye disorders
Lacrimal gland enlargement	Eye disorders
Lacrimal haemorrhage	Eye disorders
Lacrimation decreased	Eye disorders
Lacrimation disorder	Eye disorders
Lacrimation increased	Eye disorders
Lagophthalmos	Eye disorders
Lens disorder	Eye disorders
Lenticular opacities	Eye disorders
Lid margin discharge	Eye disorders
Lid sulcus deepened	Eye disorders
Limbal swelling	Eye disorders
Macular degeneration	Eye disorders
Macular detachment	Eye disorders
Macular hole	Eye disorders
Macular ischaemia	Eye disorders
Macular oedema	Eye disorders
Macular pseudohole	Eye disorders
Macular telangiectasia	Eye disorders
Maculopathy	Eye disorders
Meibomian gland discharge	Eye disorders
Meibomian gland dysfunction	Eye disorders
Meibomianitis	Eye disorders
Metamorphopsia	Eye disorders
Miosis	Eye disorders
Mydriasis	Eye disorders
Myopia	Eye disorders
Necrotising retinitis	Eye disorders
Neovascular age-related macular degeneration	Eye disorders
Neurological eyelid disorder	Eye disorders
Night blindness	Eye disorders
Ocular discomfort	Eye disorders
Ocular hyperaemia	Eye disorders
Ocular hypertension	Eye disorders
Ocular ischaemic syndrome	Eye disorders
Ocular myasthenia	Eye disorders
Ocular pemphigoid	Eye disorders
Ocular rosacea	Eye disorders
Ocular sarcoidosis	Eye disorders
Ocular vascular disorder	Eye disorders
Oculogyric crisis	Eye disorders
Open angle glaucoma	Eye disorders
Ophthalmic artery occlusion	Eye disorders
Ophthalmic artery thrombosis	Eye disorders
Ophthalmic vascular thrombosis	Eye disorders
Ophthalmic vein thrombosis	Eye disorders
Ophthalmoplegia	Eye disorders
Optic atrophy	Eye disorders
Optic disc disorder	Eye disorders
Optic disc haemorrhage	Eye disorders
Optic disc hyperaemia	Eye disorders
Optic discs blurred	Eye disorders
Optic ischaemic neuropathy	Eye disorders
Optic nerve compression	Eye disorders
Optic nerve disorder	Eye disorders
Optic nerve infarction	Eye disorders
Optic nerve sheath haemorrhage	Eye disorders
Optic neuropathy	Eye disorders
Orbital apex syndrome	Eye disorders
Orbital haematoma	Eye disorders
Orbital myositis	Eye disorders
Orbital oedema	Eye disorders
Orbital swelling	Eye disorders
Oscillopsia	Eye disorders
Panophthalmitis	Eye disorders
Papilloedema	Eye disorders
Papillophlebitis	Eye disorders
Paralytic lagophthalmos	Eye disorders
Parinaud syndrome	Eye disorders
Parophthalmia	Eye disorders
Periorbital dermatitis	Eye disorders
Periorbital discomfort	Eye disorders
Periorbital fat herniation	Eye disorders
Periorbital inflammation	Eye disorders
Periorbital irritation	Eye disorders
Periorbital oedema	Eye disorders
Periorbital pain	Eye disorders
Periorbital swelling	Eye disorders
Photophobia	Eye disorders
Photopsia	Eye disorders
Pinguecula	Eye disorders
Polypoidal choroidal vasculopathy	Eye disorders
Presbyopia	Eye disorders
Pseudophakia	Eye disorders
Punctate keratitis	Eye disorders
Pupil fixed	Eye disorders
Pupillary disorder	Eye disorders
Pupillary reflex impaired	Eye disorders
Purtscher retinopathy	Eye disorders
Retinal artery embolism	Eye disorders
Retinal artery occlusion	Eye disorders
Retinal artery thrombosis	Eye disorders
Retinal degeneration	Eye disorders
Retinal deposits	Eye disorders
Retinal detachment	Eye disorders
Retinal disorder	Eye disorders
Retinal drusen	Eye disorders
Retinal exudates	Eye disorders
Retinal fovea disorder	Eye disorders
Retinal haemorrhage	Eye disorders
Retinal infarction	Eye disorders
Retinal ischaemia	Eye disorders
Retinal neovascularisation	Eye disorders
Retinal occlusive vasculitis	Eye disorders
Retinal oedema	Eye disorders
Retinal scar	Eye disorders
Retinal tear	Eye disorders
Retinal vascular disorder	Eye disorders
Retinal vascular occlusion	Eye disorders
Retinal vascular thrombosis	Eye disorders
Retinal vasculitis	Eye disorders
Retinal vein occlusion	Eye disorders
Retinal vein thrombosis	Eye disorders
Retinal white dots syndrome	Eye disorders
Retinopathy	Eye disorders
Retinoschisis	Eye disorders
Rhegmatogenous retinal detachment	Eye disorders
Saccadic eye movement	Eye disorders
Scintillating scotoma	Eye disorders
Scleral discolouration	Eye disorders
Scleral disorder	Eye disorders
Scleral haemorrhage	Eye disorders
Scleral hyperaemia	Eye disorders
Scleral oedema	Eye disorders
Scleritis	Eye disorders
Scleritis allergic	Eye disorders
Serous retinopathy	Eye disorders
Strabismus	Eye disorders
Subretinal fluid	Eye disorders
Sudden visual loss	Eye disorders
Swelling of eyelid	Eye disorders
Tolosa-Hunt syndrome	Eye disorders
Ulcerative keratitis	Eye disorders
Uveitis	Eye disorders
Venous stasis retinopathy	Eye disorders
Vision blurred	Eye disorders
Visual acuity reduced	Eye disorders
Visual acuity reduced transiently	Eye disorders
Visual brightness	Eye disorders
Visual field defect	Eye disorders
Visual impairment	Eye disorders
Visual snow syndrome	Eye disorders
Vitreoretinal traction syndrome	Eye disorders
Vitreous adhesions	Eye disorders
Vitreous degeneration	Eye disorders
Vitreous detachment	Eye disorders
Vitreous disorder	Eye disorders
Vitreous floaters	Eye disorders
Vitreous haemorrhage	Eye disorders
Vitreous loss	Eye disorders
Vitreous opacities	Eye disorders
Vitritis	Eye disorders
Vogt-Koyanagi-Harada disease	Eye disorders
Xanthopsia	Eye disorders
Xerophthalmia	Eye disorders
Abdominal adhesions	Gastrointestinal disorders
Abdominal discomfort	Gastrointestinal disorders
Abdominal distension	Gastrointestinal disorders
Abdominal hernia	Gastrointestinal disorders
Abdominal hernia obstructive	Gastrointestinal disorders
Abdominal mass	Gastrointestinal disorders
Abdominal migraine	Gastrointestinal disorders
Abdominal pain	Gastrointestinal disorders
Abdominal pain lower	Gastrointestinal disorders
Abdominal pain upper	Gastrointestinal disorders
Abdominal rebound tenderness	Gastrointestinal disorders
Abdominal rigidity	Gastrointestinal disorders
Abdominal symptom	Gastrointestinal disorders
Abdominal tenderness	Gastrointestinal disorders
Abdominal wall haematoma	Gastrointestinal disorders
Abdominal wall haemorrhage	Gastrointestinal disorders
Abdominal wall mass	Gastrointestinal disorders
Abdominal wall oedema	Gastrointestinal disorders
Abdominal wall pain	Gastrointestinal disorders
Abnormal faeces	Gastrointestinal disorders
Acetonaemic vomiting	Gastrointestinal disorders
Acid peptic disease	Gastrointestinal disorders
Acute abdomen	Gastrointestinal disorders
Acute haemorrhagic ulcerative colitis	Gastrointestinal disorders
Aerophagia	Gastrointestinal disorders
Anaesthesia oral	Gastrointestinal disorders
Anal blister	Gastrointestinal disorders
Anal erythema	Gastrointestinal disorders
Anal fissure	Gastrointestinal disorders
Anal fistula	Gastrointestinal disorders
Anal haemorrhage	Gastrointestinal disorders
Anal hypoaesthesia	Gastrointestinal disorders
Anal incontinence	Gastrointestinal disorders
Anal paraesthesia	Gastrointestinal disorders
Anal pruritus	Gastrointestinal disorders
Anal rash	Gastrointestinal disorders
Anal spasm	Gastrointestinal disorders
Anal sphincter atony	Gastrointestinal disorders
Anal sphincter hypertonia	Gastrointestinal disorders
Anal ulcer	Gastrointestinal disorders
Angular cheilitis	Gastrointestinal disorders
Anorectal discomfort	Gastrointestinal disorders
Anorectal disorder	Gastrointestinal disorders
Anorectal swelling	Gastrointestinal disorders
Anorectal ulcer	Gastrointestinal disorders
Aphthous ulcer	Gastrointestinal disorders
Appendicitis noninfective	Gastrointestinal disorders
Appendicolith	Gastrointestinal disorders
Appendix disorder	Gastrointestinal disorders
Aptyalism	Gastrointestinal disorders
Ascites	Gastrointestinal disorders
Atrophic glossitis	Gastrointestinal disorders
Autoimmune pancreatitis	Gastrointestinal disorders
Barrett's oesophagus	Gastrointestinal disorders
Bile acid malabsorption	Gastrointestinal disorders
Biliary ascites	Gastrointestinal disorders
Bowel movement irregularity	Gastrointestinal disorders
Breath odour	Gastrointestinal disorders
Burning mouth syndrome	Gastrointestinal disorders
Cardiospasm	Gastrointestinal disorders
Change of bowel habit	Gastrointestinal disorders
Chapped lips	Gastrointestinal disorders
Cheilitis	Gastrointestinal disorders
Chronic gastritis	Gastrointestinal disorders
Chronic gastrointestinal bleeding	Gastrointestinal disorders
Coating in mouth	Gastrointestinal disorders
Coeliac artery compression syndrome	Gastrointestinal disorders
Coeliac artery stenosis	Gastrointestinal disorders
Coeliac disease	Gastrointestinal disorders
Colitis	Gastrointestinal disorders
Colitis ischaemic	Gastrointestinal disorders
Colitis microscopic	Gastrointestinal disorders
Colitis ulcerative	Gastrointestinal disorders
Colonic fistula	Gastrointestinal disorders
Constipation	Gastrointestinal disorders
Crohn's disease	Gastrointestinal disorders
Cyclic vomiting syndrome	Gastrointestinal disorders
Defaecation disorder	Gastrointestinal disorders
Defaecation urgency	Gastrointestinal disorders
Dental abfraction	Gastrointestinal disorders
Dental caries	Gastrointestinal disorders
Dental cyst	Gastrointestinal disorders
Dental discomfort	Gastrointestinal disorders
Dental dysaesthesia	Gastrointestinal disorders
Dental paraesthesia	Gastrointestinal disorders
Diaphragmatic hernia	Gastrointestinal disorders
Diarrhoea	Gastrointestinal disorders
Diarrhoea haemorrhagic	Gastrointestinal disorders
Discoloured vomit	Gastrointestinal disorders
Distal intestinal obstruction syndrome	Gastrointestinal disorders
Diverticular perforation	Gastrointestinal disorders
Diverticulum	Gastrointestinal disorders
Diverticulum intestinal	Gastrointestinal disorders
Diverticulum intestinal haemorrhagic	Gastrointestinal disorders
Dry mouth	Gastrointestinal disorders
Duodenal ulcer	Gastrointestinal disorders
Duodenal ulcer haemorrhage	Gastrointestinal disorders
Duodenitis	Gastrointestinal disorders
Duodenogastric reflux	Gastrointestinal disorders
Dysbiosis	Gastrointestinal disorders
Dyschezia	Gastrointestinal disorders
Dyskinesia oesophageal	Gastrointestinal disorders
Dyspepsia	Gastrointestinal disorders
Dysphagia	Gastrointestinal disorders
Enlarged uvula	Gastrointestinal disorders
Enteric neuropathy	Gastrointestinal disorders
Enteritis	Gastrointestinal disorders
Enterocolitis	Gastrointestinal disorders
Enterocolitis haemorrhagic	Gastrointestinal disorders
Enterocutaneous fistula	Gastrointestinal disorders
Enterovesical fistula	Gastrointestinal disorders
Eosinophilic colitis	Gastrointestinal disorders
Eosinophilic oesophagitis	Gastrointestinal disorders
Epigastric discomfort	Gastrointestinal disorders
Epiploic appendagitis	Gastrointestinal disorders
Erosive duodenitis	Gastrointestinal disorders
Erosive oesophagitis	Gastrointestinal disorders
Eructation	Gastrointestinal disorders
Faecal vomiting	Gastrointestinal disorders
Faecalith	Gastrointestinal disorders
Faecaloma	Gastrointestinal disorders
Faeces discoloured	Gastrointestinal disorders
Faeces hard	Gastrointestinal disorders
Faeces pale	Gastrointestinal disorders
Faeces soft	Gastrointestinal disorders
Flatulence	Gastrointestinal disorders
Food poisoning	Gastrointestinal disorders
Food protein-induced enterocolitis syndrome	Gastrointestinal disorders
Frequent bowel movements	Gastrointestinal disorders
Functional gastrointestinal disorder	Gastrointestinal disorders
Gastric antral vascular ectasia	Gastrointestinal disorders
Gastric dilatation	Gastrointestinal disorders
Gastric dysplasia	Gastrointestinal disorders
Gastric haemorrhage	Gastrointestinal disorders
Gastric hypomotility	Gastrointestinal disorders
Gastric ischaemia	Gastrointestinal disorders
Gastric mucosal lesion	Gastrointestinal disorders
Gastric perforation	Gastrointestinal disorders
Gastric polyps	Gastrointestinal disorders
Gastric ulcer	Gastrointestinal disorders
Gastric ulcer haemorrhage	Gastrointestinal disorders
Gastric ulcer perforation	Gastrointestinal disorders
Gastric varices	Gastrointestinal disorders
Gastric varices haemorrhage	Gastrointestinal disorders
Gastric volvulus	Gastrointestinal disorders
Gastritis	Gastrointestinal disorders
Gastritis erosive	Gastrointestinal disorders
Gastritis haemorrhagic	Gastrointestinal disorders
Gastroenteritis eosinophilic	Gastrointestinal disorders
Gastrointestinal disorder	Gastrointestinal disorders
Gastrointestinal erosion	Gastrointestinal disorders
Gastrointestinal fistula	Gastrointestinal disorders
Gastrointestinal haemorrhage	Gastrointestinal disorders
Gastrointestinal hypermotility	Gastrointestinal disorders
Gastrointestinal hypomotility	Gastrointestinal disorders
Gastrointestinal inflammation	Gastrointestinal disorders
Gastrointestinal ischaemia	Gastrointestinal disorders
Gastrointestinal motility disorder	Gastrointestinal disorders
Gastrointestinal mucosal disorder	Gastrointestinal disorders
Gastrointestinal necrosis	Gastrointestinal disorders
Gastrointestinal obstruction	Gastrointestinal disorders
Gastrointestinal oedema	Gastrointestinal disorders
Gastrointestinal pain	Gastrointestinal disorders
Gastrointestinal perforation	Gastrointestinal disorders
Gastrointestinal polyp	Gastrointestinal disorders
Gastrointestinal sounds abnormal	Gastrointestinal disorders
Gastrointestinal tract irritation	Gastrointestinal disorders
Gastrointestinal ulcer	Gastrointestinal disorders
Gastrointestinal wall thickening	Gastrointestinal disorders
Gastrooesophageal reflux disease	Gastrointestinal disorders
Gastrooesophageal sphincter insufficiency	Gastrointestinal disorders
Gingival atrophy	Gastrointestinal disorders
Gingival bleeding	Gastrointestinal disorders
Gingival blister	Gastrointestinal disorders
Gingival discolouration	Gastrointestinal disorders
Gingival discomfort	Gastrointestinal disorders
Gingival disorder	Gastrointestinal disorders
Gingival erythema	Gastrointestinal disorders
Gingival hypertrophy	Gastrointestinal disorders
Gingival oedema	Gastrointestinal disorders
Gingival pain	Gastrointestinal disorders
Gingival pruritus	Gastrointestinal disorders
Gingival recession	Gastrointestinal disorders
Gingival swelling	Gastrointestinal disorders
Gingival ulceration	Gastrointestinal disorders
Glossitis	Gastrointestinal disorders
Glossodynia	Gastrointestinal disorders
Haematemesis	Gastrointestinal disorders
Haematochezia	Gastrointestinal disorders
Haemoperitoneum	Gastrointestinal disorders
Haemorrhagic ascites	Gastrointestinal disorders
Haemorrhoidal haemorrhage	Gastrointestinal disorders
Haemorrhoids	Gastrointestinal disorders
Haemorrhoids thrombosed	Gastrointestinal disorders
Hiatus hernia	Gastrointestinal disorders
Hyperaesthesia teeth	Gastrointestinal disorders
Hyperchlorhydria	Gastrointestinal disorders
Hypertrophy of tongue papillae	Gastrointestinal disorders
Hypoaesthesia oral	Gastrointestinal disorders
Hypoaesthesia teeth	Gastrointestinal disorders
Ileal perforation	Gastrointestinal disorders
Ileal stenosis	Gastrointestinal disorders
Ileal ulcer	Gastrointestinal disorders
Ileus	Gastrointestinal disorders
Ileus paralytic	Gastrointestinal disorders
Immune-mediated enterocolitis	Gastrointestinal disorders
Immune-mediated pancreatitis	Gastrointestinal disorders
Impaired gastric emptying	Gastrointestinal disorders
Incarcerated umbilical hernia	Gastrointestinal disorders
Infantile spitting up	Gastrointestinal disorders
Infantile vomiting	Gastrointestinal disorders
Inflammatory bowel disease	Gastrointestinal disorders
Infrequent bowel movements	Gastrointestinal disorders
Inguinal hernia	Gastrointestinal disorders
Internal hernia	Gastrointestinal disorders
Intestinal angina	Gastrointestinal disorders
Intestinal angioedema	Gastrointestinal disorders
Intestinal barrier dysfunction	Gastrointestinal disorders
Intestinal cyst	Gastrointestinal disorders
Intestinal dilatation	Gastrointestinal disorders
Intestinal haematoma	Gastrointestinal disorders
Intestinal haemorrhage	Gastrointestinal disorders
Intestinal infarction	Gastrointestinal disorders
Intestinal ischaemia	Gastrointestinal disorders
Intestinal mass	Gastrointestinal disorders
Intestinal mucosal tear	Gastrointestinal disorders
Intestinal obstruction	Gastrointestinal disorders
Intestinal perforation	Gastrointestinal disorders
Intestinal polyp	Gastrointestinal disorders
Intestinal pseudo-obstruction	Gastrointestinal disorders
Intestinal stenosis	Gastrointestinal disorders
Intestinal ulcer	Gastrointestinal disorders
Intra-abdominal calcification	Gastrointestinal disorders
Intra-abdominal fluid collection	Gastrointestinal disorders
Intra-abdominal haematoma	Gastrointestinal disorders
Intra-abdominal haemorrhage	Gastrointestinal disorders
Intussusception	Gastrointestinal disorders
Irritable bowel syndrome	Gastrointestinal disorders
Ischaemic enteritis	Gastrointestinal disorders
Large intestinal haemorrhage	Gastrointestinal disorders
Large intestinal obstruction	Gastrointestinal disorders
Large intestinal stenosis	Gastrointestinal disorders
Large intestinal ulcer	Gastrointestinal disorders
Large intestinal ulcer haemorrhage	Gastrointestinal disorders
Large intestine perforation	Gastrointestinal disorders
Large intestine polyp	Gastrointestinal disorders
Leukoplakia oral	Gastrointestinal disorders
Levator syndrome	Gastrointestinal disorders
Lip blister	Gastrointestinal disorders
Lip discolouration	Gastrointestinal disorders
Lip disorder	Gastrointestinal disorders
Lip dry	Gastrointestinal disorders
Lip erosion	Gastrointestinal disorders
Lip erythema	Gastrointestinal disorders
Lip exfoliation	Gastrointestinal disorders
Lip haematoma	Gastrointestinal disorders
Lip haemorrhage	Gastrointestinal disorders
Lip oedema	Gastrointestinal disorders
Lip pain	Gastrointestinal disorders
Lip pruritus	Gastrointestinal disorders
Lip scab	Gastrointestinal disorders
Lip swelling	Gastrointestinal disorders
Lip ulceration	Gastrointestinal disorders
Loose tooth	Gastrointestinal disorders
Lower gastrointestinal haemorrhage	Gastrointestinal disorders
Lymphoid hyperplasia of intestine	Gastrointestinal disorders
Malabsorption	Gastrointestinal disorders
Malignant ascites	Gastrointestinal disorders
Mallory-Weiss syndrome	Gastrointestinal disorders
Malocclusion	Gastrointestinal disorders
Malpositioned teeth	Gastrointestinal disorders
Melaena	Gastrointestinal disorders
Mesenteric arterial occlusion	Gastrointestinal disorders
Mesenteric artery thrombosis	Gastrointestinal disorders
Mesenteric haemorrhage	Gastrointestinal disorders
Mesenteric panniculitis	Gastrointestinal disorders
Mesenteric vein embolism	Gastrointestinal disorders
Mesenteric vein thrombosis	Gastrointestinal disorders
Mesenteric venous occlusion	Gastrointestinal disorders
Mesenteritis	Gastrointestinal disorders
Mouth cyst	Gastrointestinal disorders
Mouth haemorrhage	Gastrointestinal disorders
Mouth swelling	Gastrointestinal disorders
Mouth ulceration	Gastrointestinal disorders
Mucous stools	Gastrointestinal disorders
Nausea	Gastrointestinal disorders
Noninfective gingivitis	Gastrointestinal disorders
Noninfective sialoadenitis	Gastrointestinal disorders
Obstruction gastric	Gastrointestinal disorders
Obstructive defaecation	Gastrointestinal disorders
Obstructive pancreatitis	Gastrointestinal disorders
Odynophagia	Gastrointestinal disorders
Oedema mouth	Gastrointestinal disorders
Oedematous pancreatitis	Gastrointestinal disorders
Oesophageal achalasia	Gastrointestinal disorders
Oesophageal compression	Gastrointestinal disorders
Oesophageal dilatation	Gastrointestinal disorders
Oesophageal discomfort	Gastrointestinal disorders
Oesophageal disorder	Gastrointestinal disorders
Oesophageal food impaction	Gastrointestinal disorders
Oesophageal haemorrhage	Gastrointestinal disorders
Oesophageal irritation	Gastrointestinal disorders
Oesophageal motility disorder	Gastrointestinal disorders
Oesophageal obstruction	Gastrointestinal disorders
Oesophageal oedema	Gastrointestinal disorders
Oesophageal pain	Gastrointestinal disorders
Oesophageal rupture	Gastrointestinal disorders
Oesophageal spasm	Gastrointestinal disorders
Oesophageal stenosis	Gastrointestinal disorders
Oesophageal ulcer	Gastrointestinal disorders
Oesophageal varices haemorrhage	Gastrointestinal disorders
Oesophagitis	Gastrointestinal disorders
Oesophagitis ulcerative	Gastrointestinal disorders
Omental haemorrhage	Gastrointestinal disorders
Omental infarction	Gastrointestinal disorders
Omental necrosis	Gastrointestinal disorders
Oral blood blister	Gastrointestinal disorders
Oral discharge	Gastrointestinal disorders
Oral discomfort	Gastrointestinal disorders
Oral disorder	Gastrointestinal disorders
Oral dysaesthesia	Gastrointestinal disorders
Oral hyperaesthesia	Gastrointestinal disorders
Oral lichen planus	Gastrointestinal disorders
Oral mucosa erosion	Gastrointestinal disorders
Oral mucosa haematoma	Gastrointestinal disorders
Oral mucosal blistering	Gastrointestinal disorders
Oral mucosal discolouration	Gastrointestinal disorders
Oral mucosal eruption	Gastrointestinal disorders
Oral mucosal erythema	Gastrointestinal disorders
Oral mucosal exfoliation	Gastrointestinal disorders
Oral mucosal roughening	Gastrointestinal disorders
Oral pain	Gastrointestinal disorders
Oral pruritus	Gastrointestinal disorders
Oral purpura	Gastrointestinal disorders
Palatal disorder	Gastrointestinal disorders
Palatal oedema	Gastrointestinal disorders
Palatal swelling	Gastrointestinal disorders
Palatal ulcer	Gastrointestinal disorders
Pancreatic atrophy	Gastrointestinal disorders
Pancreatic cyst	Gastrointestinal disorders
Pancreatic disorder	Gastrointestinal disorders
Pancreatic duct dilatation	Gastrointestinal disorders
Pancreatic duct obstruction	Gastrointestinal disorders
Pancreatic duct stenosis	Gastrointestinal disorders
Pancreatic enlargement	Gastrointestinal disorders
Pancreatic enzyme abnormality	Gastrointestinal disorders
Pancreatic failure	Gastrointestinal disorders
Pancreatic mass	Gastrointestinal disorders
Pancreatic pseudocyst	Gastrointestinal disorders
Pancreatic steatosis	Gastrointestinal disorders
Pancreatitis	Gastrointestinal disorders
Pancreatitis acute	Gastrointestinal disorders
Pancreatitis chronic	Gastrointestinal disorders
Pancreatitis necrotising	Gastrointestinal disorders
Pancreatitis relapsing	Gastrointestinal disorders
Papilla of Vater sclerosis	Gastrointestinal disorders
Paraesthesia oral	Gastrointestinal disorders
Paresis anal sphincter	Gastrointestinal disorders
Parotid gland enlargement	Gastrointestinal disorders
Pelvic floor dysfunction	Gastrointestinal disorders
Peptic ulcer	Gastrointestinal disorders
Peptic ulcer haemorrhage	Gastrointestinal disorders
Periodontal disease	Gastrointestinal disorders
Peritoneal fibrosis	Gastrointestinal disorders
Plicated tongue	Gastrointestinal disorders
Pneumatosis intestinalis	Gastrointestinal disorders
Pneumoperitoneum	Gastrointestinal disorders
Portal hypertensive colopathy	Gastrointestinal disorders
Post-tussive vomiting	Gastrointestinal disorders
Proctalgia	Gastrointestinal disorders
Proctitis	Gastrointestinal disorders
Proctitis ulcerative	Gastrointestinal disorders
Protein-losing gastroenteropathy	Gastrointestinal disorders
Protrusion tongue	Gastrointestinal disorders
Pseudodiverticular disease	Gastrointestinal disorders
Pulpless tooth	Gastrointestinal disorders
Rectal discharge	Gastrointestinal disorders
Rectal haemorrhage	Gastrointestinal disorders
Rectal lesion	Gastrointestinal disorders
Rectal polyp	Gastrointestinal disorders
Rectal spasm	Gastrointestinal disorders
Rectal tenesmus	Gastrointestinal disorders
Rectal ulcer	Gastrointestinal disorders
Reflux gastritis	Gastrointestinal disorders
Regurgitation	Gastrointestinal disorders
Retching	Gastrointestinal disorders
Retroperitoneal effusion	Gastrointestinal disorders
Retroperitoneal fibrosis	Gastrointestinal disorders
Retroperitoneal haematoma	Gastrointestinal disorders
Retroperitoneal haemorrhage	Gastrointestinal disorders
Retroperitoneal mass	Gastrointestinal disorders
Retroperitoneal oedema	Gastrointestinal disorders
Saliva altered	Gastrointestinal disorders
Saliva discolouration	Gastrointestinal disorders
Salivary duct inflammation	Gastrointestinal disorders
Salivary gland cyst	Gastrointestinal disorders
Salivary gland enlargement	Gastrointestinal disorders
Salivary gland pain	Gastrointestinal disorders
Salivary hypersecretion	Gastrointestinal disorders
Scalloped tongue	Gastrointestinal disorders
Segmental diverticular colitis	Gastrointestinal disorders
Short-bowel syndrome	Gastrointestinal disorders
Small intestinal haemorrhage	Gastrointestinal disorders
Small intestinal obstruction	Gastrointestinal disorders
Small intestinal perforation	Gastrointestinal disorders
Small intestinal ulcer haemorrhage	Gastrointestinal disorders
Splenic artery aneurysm	Gastrointestinal disorders
Steatorrhoea	Gastrointestinal disorders
Stiff tongue	Gastrointestinal disorders
Stomach mass	Gastrointestinal disorders
Stomatitis	Gastrointestinal disorders
Stress ulcer	Gastrointestinal disorders
Subacute pancreatitis	Gastrointestinal disorders
Subileus	Gastrointestinal disorders
Submaxillary gland enlargement	Gastrointestinal disorders
Superior mesenteric artery dissection	Gastrointestinal disorders
Superior mesenteric artery syndrome	Gastrointestinal disorders
Swollen tongue	Gastrointestinal disorders
Teeth brittle	Gastrointestinal disorders
Teething	Gastrointestinal disorders
Terminal ileitis	Gastrointestinal disorders
Tongue atrophy	Gastrointestinal disorders
Tongue blistering	Gastrointestinal disorders
Tongue coated	Gastrointestinal disorders
Tongue discolouration	Gastrointestinal disorders
Tongue discomfort	Gastrointestinal disorders
Tongue disorder	Gastrointestinal disorders
Tongue dry	Gastrointestinal disorders
Tongue eruption	Gastrointestinal disorders
Tongue erythema	Gastrointestinal disorders
Tongue exfoliation	Gastrointestinal disorders
Tongue geographic	Gastrointestinal disorders
Tongue haematoma	Gastrointestinal disorders
Tongue haemorrhage	Gastrointestinal disorders
Tongue induration	Gastrointestinal disorders
Tongue movement disturbance	Gastrointestinal disorders
Tongue oedema	Gastrointestinal disorders
Tongue pigmentation	Gastrointestinal disorders
Tongue pruritus	Gastrointestinal disorders
Tongue rough	Gastrointestinal disorders
Tongue spasm	Gastrointestinal disorders
Tongue ulceration	Gastrointestinal disorders
Tooth discolouration	Gastrointestinal disorders
Tooth disorder	Gastrointestinal disorders
Tooth impacted	Gastrointestinal disorders
Tooth loss	Gastrointestinal disorders
Tooth resorption	Gastrointestinal disorders
Toothache	Gastrointestinal disorders
Trichoglossia	Gastrointestinal disorders
Truncus coeliacus thrombosis	Gastrointestinal disorders
Umbilical hernia	Gastrointestinal disorders
Upper gastrointestinal haemorrhage	Gastrointestinal disorders
Uvulitis	Gastrointestinal disorders
Varices oesophageal	Gastrointestinal disorders
Vasculitis gastrointestinal	Gastrointestinal disorders
Visceral venous thrombosis	Gastrointestinal disorders
Volvulus	Gastrointestinal disorders
Vomiting	Gastrointestinal disorders
Vomiting projectile	Gastrointestinal disorders
Abscess sterile	General disorders and administration site conditions
Absence of immediate treatment response	General disorders and administration site conditions
Accidental death	General disorders and administration site conditions
Acute phase reaction	General disorders and administration site conditions
Adhesion	General disorders and administration site conditions
Administration site bruise	General disorders and administration site conditions
Administration site calcification	General disorders and administration site conditions
Administration site coldness	General disorders and administration site conditions
Administration site discomfort	General disorders and administration site conditions
Administration site dysaesthesia	General disorders and administration site conditions
Administration site erythema	General disorders and administration site conditions
Administration site extravasation	General disorders and administration site conditions
Administration site haematoma	General disorders and administration site conditions
Administration site hyperaesthesia	General disorders and administration site conditions
Administration site hypersensitivity	General disorders and administration site conditions
Administration site indentation	General disorders and administration site conditions
Administration site induration	General disorders and administration site conditions
Administration site inflammation	General disorders and administration site conditions
Administration site irritation	General disorders and administration site conditions
Administration site joint erythema	General disorders and administration site conditions
Administration site joint movement impairment	General disorders and administration site conditions
Administration site joint pain	General disorders and administration site conditions
Administration site lymphadenopathy	General disorders and administration site conditions
Administration site macule	General disorders and administration site conditions
Administration site mass	General disorders and administration site conditions
Administration site movement impairment	General disorders and administration site conditions
Administration site nodule	General disorders and administration site conditions
Administration site oedema	General disorders and administration site conditions
Administration site pain	General disorders and administration site conditions
Administration site papule	General disorders and administration site conditions
Administration site plaque	General disorders and administration site conditions
Administration site pruritus	General disorders and administration site conditions
Administration site rash	General disorders and administration site conditions
Administration site reaction	General disorders and administration site conditions
Administration site recall reaction	General disorders and administration site conditions
Administration site swelling	General disorders and administration site conditions
Administration site urticaria	General disorders and administration site conditions
Administration site vesicles	General disorders and administration site conditions
Administration site warmth	General disorders and administration site conditions
Adverse drug reaction	General disorders and administration site conditions
Adverse event	General disorders and administration site conditions
Adverse food reaction	General disorders and administration site conditions
Adverse reaction	General disorders and administration site conditions
Agonal death struggle	General disorders and administration site conditions
Alcohol interaction	General disorders and administration site conditions
Application site acne	General disorders and administration site conditions
Application site alopecia	General disorders and administration site conditions
Application site bruise	General disorders and administration site conditions
Application site burn	General disorders and administration site conditions
Application site discolouration	General disorders and administration site conditions
Application site discomfort	General disorders and administration site conditions
Application site dysaesthesia	General disorders and administration site conditions
Application site eczema	General disorders and administration site conditions
Application site erythema	General disorders and administration site conditions
Application site fibrosis	General disorders and administration site conditions
Application site haematoma	General disorders and administration site conditions
Application site haemorrhage	General disorders and administration site conditions
Application site hypersensitivity	General disorders and administration site conditions
Application site hypoaesthesia	General disorders and administration site conditions
Application site induration	General disorders and administration site conditions
Application site inflammation	General disorders and administration site conditions
Application site joint erythema	General disorders and administration site conditions
Application site joint movement impairment	General disorders and administration site conditions
Application site joint pain	General disorders and administration site conditions
Application site joint swelling	General disorders and administration site conditions
Application site lymphadenopathy	General disorders and administration site conditions
Application site movement impairment	General disorders and administration site conditions
Application site nodule	General disorders and administration site conditions
Application site oedema	General disorders and administration site conditions
Application site pain	General disorders and administration site conditions
Application site paraesthesia	General disorders and administration site conditions
Application site plaque	General disorders and administration site conditions
Application site pruritus	General disorders and administration site conditions
Application site rash	General disorders and administration site conditions
Application site reaction	General disorders and administration site conditions
Application site scar	General disorders and administration site conditions
Application site swelling	General disorders and administration site conditions
Application site urticaria	General disorders and administration site conditions
Application site vesicles	General disorders and administration site conditions
Application site warmth	General disorders and administration site conditions
Asthenia	General disorders and administration site conditions
Atrophy	General disorders and administration site conditions
Axillary pain	General disorders and administration site conditions
Brain death	General disorders and administration site conditions
Breakthrough pain	General disorders and administration site conditions
Calcinosis	General disorders and administration site conditions
Capsular contracture associated with breast implant	General disorders and administration site conditions
Cardiac complication associated with device	General disorders and administration site conditions
Cardiac death	General disorders and administration site conditions
Catheter site haemorrhage	General disorders and administration site conditions
Catheter site rash	General disorders and administration site conditions
Catheter site related reaction	General disorders and administration site conditions
Challenge site reaction	General disorders and administration site conditions
Chest discomfort	General disorders and administration site conditions
Chest pain	General disorders and administration site conditions
Chills	General disorders and administration site conditions
Chronic disease	General disorders and administration site conditions
Chronic fatigue syndrome	General disorders and administration site conditions
Clinical death	General disorders and administration site conditions
Complication associated with device	General disorders and administration site conditions
Complication of device insertion	General disorders and administration site conditions
Concomitant disease aggravated	General disorders and administration site conditions
Concomitant disease progression	General disorders and administration site conditions
Concomitant drug effect decreased	General disorders and administration site conditions
Condition aggravated	General disorders and administration site conditions
Contrast media deposition	General disorders and administration site conditions
Crepitations	General disorders and administration site conditions
Critical illness	General disorders and administration site conditions
Crying	General disorders and administration site conditions
Cyst	General disorders and administration site conditions
Cyst rupture	General disorders and administration site conditions
Death	General disorders and administration site conditions
Death neonatal	General disorders and administration site conditions
Decreased activity	General disorders and administration site conditions
Decreased gait velocity	General disorders and administration site conditions
Deformity	General disorders and administration site conditions
Dehiscence	General disorders and administration site conditions
Developmental delay	General disorders and administration site conditions
Device embolisation	General disorders and administration site conditions
Device intolerance	General disorders and administration site conditions
Diet failure	General disorders and administration site conditions
Discharge	General disorders and administration site conditions
Discomfort	General disorders and administration site conditions
Disease prodromal stage	General disorders and administration site conditions
Disease progression	General disorders and administration site conditions
Disease propensity	General disorders and administration site conditions
Disease recurrence	General disorders and administration site conditions
Disease susceptibility	General disorders and administration site conditions
Drowning	General disorders and administration site conditions
Drug chemical incompatibility	General disorders and administration site conditions
Drug effective for unapproved indication	General disorders and administration site conditions
Drug ineffective	General disorders and administration site conditions
Drug ineffective for unapproved indication	General disorders and administration site conditions
Drug interaction	General disorders and administration site conditions
Drug intolerance	General disorders and administration site conditions
Drug tolerance	General disorders and administration site conditions
Drug tolerance decreased	General disorders and administration site conditions
Drug tolerance increased	General disorders and administration site conditions
Drug withdrawal syndrome	General disorders and administration site conditions
Drug-device interaction	General disorders and administration site conditions
Dysplasia	General disorders and administration site conditions
Early satiety	General disorders and administration site conditions
Effusion	General disorders and administration site conditions
Embolia cutis medicamentosa	General disorders and administration site conditions
Enanthema	General disorders and administration site conditions
Encapsulation reaction	General disorders and administration site conditions
Energy increased	General disorders and administration site conditions
Exercise tolerance decreased	General disorders and administration site conditions
Exercise tolerance increased	General disorders and administration site conditions
Extensive swelling of vaccinated limb	General disorders and administration site conditions
Extravasation	General disorders and administration site conditions
Face oedema	General disorders and administration site conditions
Facial discomfort	General disorders and administration site conditions
Facial pain	General disorders and administration site conditions
Fat necrosis	General disorders and administration site conditions
Fat tissue decreased	General disorders and administration site conditions
Fat tissue increased	General disorders and administration site conditions
Fatigue	General disorders and administration site conditions
Feeling abnormal	General disorders and administration site conditions
Feeling cold	General disorders and administration site conditions
Feeling drunk	General disorders and administration site conditions
Feeling hot	General disorders and administration site conditions
Feeling jittery	General disorders and administration site conditions
Feeling of body temperature change	General disorders and administration site conditions
Feeling of relaxation	General disorders and administration site conditions
Fever neonatal	General disorders and administration site conditions
Fibrosis	General disorders and administration site conditions
Foaming at mouth	General disorders and administration site conditions
Gait deviation	General disorders and administration site conditions
Gait disturbance	General disorders and administration site conditions
Gait inability	General disorders and administration site conditions
General physical health deterioration	General disorders and administration site conditions
General symptom	General disorders and administration site conditions
Generalised oedema	General disorders and administration site conditions
Glassy eyes	General disorders and administration site conditions
Granuloma	General disorders and administration site conditions
Gravitational oedema	General disorders and administration site conditions
Haemorrhagic cyst	General disorders and administration site conditions
Hangover	General disorders and administration site conditions
Hernia	General disorders and administration site conditions
Hernia pain	General disorders and administration site conditions
Humidity intolerance	General disorders and administration site conditions
Hunger	General disorders and administration site conditions
Hyperplasia	General disorders and administration site conditions
Hyperpyrexia	General disorders and administration site conditions
Hyperthermia	General disorders and administration site conditions
Hyperthermia malignant	General disorders and administration site conditions
Hypertrophy	General disorders and administration site conditions
Hypothermia	General disorders and administration site conditions
Idiopathic environmental intolerance	General disorders and administration site conditions
Idiosyncratic drug reaction	General disorders and administration site conditions
Ill-defined disorder	General disorders and administration site conditions
Illness	General disorders and administration site conditions
Immediate post-injection reaction	General disorders and administration site conditions
Impaired healing	General disorders and administration site conditions
Implant site extravasation	General disorders and administration site conditions
Implant site hyperaesthesia	General disorders and administration site conditions
Implant site hypersensitivity	General disorders and administration site conditions
Implant site hypoaesthesia	General disorders and administration site conditions
Implant site induration	General disorders and administration site conditions
Implant site inflammation	General disorders and administration site conditions
Implant site pain	General disorders and administration site conditions
Implant site paraesthesia	General disorders and administration site conditions
Implant site pruritus	General disorders and administration site conditions
Implant site swelling	General disorders and administration site conditions
Implant site warmth	General disorders and administration site conditions
Inadequate analgesia	General disorders and administration site conditions
Induration	General disorders and administration site conditions
Inflammation	General disorders and administration site conditions
Inflammatory pain	General disorders and administration site conditions
Influenza like illness	General disorders and administration site conditions
Infusion site bruising	General disorders and administration site conditions
Infusion site erythema	General disorders and administration site conditions
Infusion site extravasation	General disorders and administration site conditions
Infusion site haemorrhage	General disorders and administration site conditions
Infusion site hypoaesthesia	General disorders and administration site conditions
Infusion site induration	General disorders and administration site conditions
Infusion site joint erythema	General disorders and administration site conditions
Infusion site joint inflammation	General disorders and administration site conditions
Infusion site joint movement impairment	General disorders and administration site conditions
Infusion site joint pain	General disorders and administration site conditions
Infusion site joint swelling	General disorders and administration site conditions
Infusion site mobility decreased	General disorders and administration site conditions
Infusion site oedema	General disorders and administration site conditions
Infusion site pain	General disorders and administration site conditions
Infusion site pruritus	General disorders and administration site conditions
Infusion site rash	General disorders and administration site conditions
Infusion site reaction	General disorders and administration site conditions
Infusion site swelling	General disorders and administration site conditions
Infusion site urticaria	General disorders and administration site conditions
Infusion site warmth	General disorders and administration site conditions
Inhibitory drug interaction	General disorders and administration site conditions
Injected limb mobility decreased	General disorders and administration site conditions
Injection site atrophy	General disorders and administration site conditions
Injection site bruising	General disorders and administration site conditions
Injection site coldness	General disorders and administration site conditions
Injection site cyst	General disorders and administration site conditions
Injection site deformation	General disorders and administration site conditions
Injection site dermatitis	General disorders and administration site conditions
Injection site discharge	General disorders and administration site conditions
Injection site discolouration	General disorders and administration site conditions
Injection site discomfort	General disorders and administration site conditions
Injection site dryness	General disorders and administration site conditions
Injection site dysaesthesia	General disorders and administration site conditions
Injection site eczema	General disorders and administration site conditions
Injection site erosion	General disorders and administration site conditions
Injection site erythema	General disorders and administration site conditions
Injection site exfoliation	General disorders and administration site conditions
Injection site extravasation	General disorders and administration site conditions
Injection site granuloma	General disorders and administration site conditions
Injection site haematoma	General disorders and administration site conditions
Injection site haemorrhage	General disorders and administration site conditions
Injection site hyperaesthesia	General disorders and administration site conditions
Injection site hypersensitivity	General disorders and administration site conditions
Injection site hypoaesthesia	General disorders and administration site conditions
Injection site indentation	General disorders and administration site conditions
Injection site induration	General disorders and administration site conditions
Injection site inflammation	General disorders and administration site conditions
Injection site injury	General disorders and administration site conditions
Injection site irritation	General disorders and administration site conditions
Injection site joint discomfort	General disorders and administration site conditions
Injection site joint erythema	General disorders and administration site conditions
Injection site joint inflammation	General disorders and administration site conditions
Injection site joint movement impairment	General disorders and administration site conditions
Injection site joint pain	General disorders and administration site conditions
Injection site joint swelling	General disorders and administration site conditions
Injection site joint warmth	General disorders and administration site conditions
Injection site lymphadenopathy	General disorders and administration site conditions
Injection site macule	General disorders and administration site conditions
Injection site mass	General disorders and administration site conditions
Injection site movement impairment	General disorders and administration site conditions
Injection site muscle atrophy	General disorders and administration site conditions
Injection site muscle weakness	General disorders and administration site conditions
Injection site necrosis	General disorders and administration site conditions
Injection site nerve damage	General disorders and administration site conditions
Injection site nodule	General disorders and administration site conditions
Injection site oedema	General disorders and administration site conditions
Injection site pain	General disorders and administration site conditions
Injection site pallor	General disorders and administration site conditions
Injection site papule	General disorders and administration site conditions
Injection site paraesthesia	General disorders and administration site conditions
Injection site phlebitis	General disorders and administration site conditions
Injection site photosensitivity reaction	General disorders and administration site conditions
Injection site plaque	General disorders and administration site conditions
Injection site pruritus	General disorders and administration site conditions
Injection site rash	General disorders and administration site conditions
Injection site reaction	General disorders and administration site conditions
Injection site recall reaction	General disorders and administration site conditions
Injection site scab	General disorders and administration site conditions
Injection site scar	General disorders and administration site conditions
Injection site streaking	General disorders and administration site conditions
Injection site swelling	General disorders and administration site conditions
Injection site thrombosis	General disorders and administration site conditions
Injection site ulcer	General disorders and administration site conditions
Injection site urticaria	General disorders and administration site conditions
Injection site vasculitis	General disorders and administration site conditions
Injection site vesicles	General disorders and administration site conditions
Injection site warmth	General disorders and administration site conditions
Injury associated with device	General disorders and administration site conditions
Instillation site erythema	General disorders and administration site conditions
Instillation site pain	General disorders and administration site conditions
Instillation site warmth	General disorders and administration site conditions
Irritability postvaccinal	General disorders and administration site conditions
Lithiasis	General disorders and administration site conditions
Local reaction	General disorders and administration site conditions
Localised oedema	General disorders and administration site conditions
Loss of control of legs	General disorders and administration site conditions
Loss of therapeutic response	General disorders and administration site conditions
Macrosomia	General disorders and administration site conditions
Malaise	General disorders and administration site conditions
Mass	General disorders and administration site conditions
Maxillofacial pain	General disorders and administration site conditions
Medical device discomfort	General disorders and administration site conditions
Medical device site dermatitis	General disorders and administration site conditions
Medical device site discomfort	General disorders and administration site conditions
Medical device site haemorrhage	General disorders and administration site conditions
Medical device site joint inflammation	General disorders and administration site conditions
Medical device site joint movement impairment	General disorders and administration site conditions
Medical device site phlebitis	General disorders and administration site conditions
Medical device site thrombosis	General disorders and administration site conditions
Metaplasia	General disorders and administration site conditions
Meteoropathy	General disorders and administration site conditions
Moaning	General disorders and administration site conditions
Mucosa vesicle	General disorders and administration site conditions
Mucosal atrophy	General disorders and administration site conditions
Mucosal discolouration	General disorders and administration site conditions
Mucosal disorder	General disorders and administration site conditions
Mucosal dryness	General disorders and administration site conditions
Mucosal erosion	General disorders and administration site conditions
Mucosal haemorrhage	General disorders and administration site conditions
Mucosal hypertrophy	General disorders and administration site conditions
Mucosal inflammation	General disorders and administration site conditions
Mucosal necrosis	General disorders and administration site conditions
Mucosal pain	General disorders and administration site conditions
Mucosal ulceration	General disorders and administration site conditions
Multi-organ disorder	General disorders and administration site conditions
Multimorbidity	General disorders and administration site conditions
Multiple organ dysfunction syndrome	General disorders and administration site conditions
Necrosis	General disorders and administration site conditions
No adverse event	General disorders and administration site conditions
No reaction on previous exposure to drug	General disorders and administration site conditions
Nodule	General disorders and administration site conditions
Non-cardiac chest pain	General disorders and administration site conditions
Non-pitting oedema	General disorders and administration site conditions
Nonspecific reaction	General disorders and administration site conditions
Obstruction	General disorders and administration site conditions
Oedema	General disorders and administration site conditions
Oedema due to cardiac disease	General disorders and administration site conditions
Oedema mucosal	General disorders and administration site conditions
Oedema peripheral	General disorders and administration site conditions
Organ failure	General disorders and administration site conditions
Pacemaker generated arrhythmia	General disorders and administration site conditions
Pain	General disorders and administration site conditions
Papillitis	General disorders and administration site conditions
Paradoxical drug reaction	General disorders and administration site conditions
Pelvic mass	General disorders and administration site conditions
Perforation	General disorders and administration site conditions
Performance status decreased	General disorders and administration site conditions
Peripheral swelling	General disorders and administration site conditions
Physical deconditioning	General disorders and administration site conditions
Pneumatosis	General disorders and administration site conditions
Polyp	General disorders and administration site conditions
Polyserositis	General disorders and administration site conditions
Potentiating drug interaction	General disorders and administration site conditions
Pre-existing condition improved	General disorders and administration site conditions
Pre-existing disease	General disorders and administration site conditions
Precancerous condition	General disorders and administration site conditions
Premature ageing	General disorders and administration site conditions
Premature baby death	General disorders and administration site conditions
Procedural failure	General disorders and administration site conditions
Product intolerance	General disorders and administration site conditions
Prolapse	General disorders and administration site conditions
Prosthetic cardiac valve thrombosis	General disorders and administration site conditions
Pseudocyst	General disorders and administration site conditions
Pseudohernia	General disorders and administration site conditions
Pseudopolyp	General disorders and administration site conditions
Puncture site bruise	General disorders and administration site conditions
Puncture site erythema	General disorders and administration site conditions
Puncture site haematoma	General disorders and administration site conditions
Puncture site haemorrhage	General disorders and administration site conditions
Puncture site induration	General disorders and administration site conditions
Puncture site oedema	General disorders and administration site conditions
Puncture site pain	General disorders and administration site conditions
Puncture site pruritus	General disorders and administration site conditions
Puncture site reaction	General disorders and administration site conditions
Puncture site swelling	General disorders and administration site conditions
Pyrexia	General disorders and administration site conditions
Rebound effect	General disorders and administration site conditions
Retention cyst	General disorders and administration site conditions
Scar inflammation	General disorders and administration site conditions
Screaming	General disorders and administration site conditions
Secretion discharge	General disorders and administration site conditions
Sensation of blood flow	General disorders and administration site conditions
Sensation of foreign body	General disorders and administration site conditions
Sense of oppression	General disorders and administration site conditions
Sensitivity to weather change	General disorders and administration site conditions
Serositis	General disorders and administration site conditions
Shoulder injury related to vaccine administration	General disorders and administration site conditions
Similar reaction on previous exposure to drug	General disorders and administration site conditions
Sluggishness	General disorders and administration site conditions
Soft tissue inflammation	General disorders and administration site conditions
Stenosis	General disorders and administration site conditions
Stent-graft endoleak	General disorders and administration site conditions
Strangulated hernia	General disorders and administration site conditions
Sudden cardiac death	General disorders and administration site conditions
Sudden death	General disorders and administration site conditions
Supraclavicular fossa pain	General disorders and administration site conditions
Suprapubic pain	General disorders and administration site conditions
Swelling	General disorders and administration site conditions
Swelling face	General disorders and administration site conditions
Symptom recurrence	General disorders and administration site conditions
Systemic inflammatory response syndrome	General disorders and administration site conditions
Temperature intolerance	General disorders and administration site conditions
Temperature regulation disorder	General disorders and administration site conditions
Tenderness	General disorders and administration site conditions
Terminal state	General disorders and administration site conditions
Therapeutic product effect decreased	General disorders and administration site conditions
Therapeutic product effect delayed	General disorders and administration site conditions
Therapeutic product effect incomplete	General disorders and administration site conditions
Therapeutic product effect variable	General disorders and administration site conditions
Therapeutic product ineffective	General disorders and administration site conditions
Therapeutic reaction time decreased	General disorders and administration site conditions
Therapeutic response changed	General disorders and administration site conditions
Therapeutic response decreased	General disorders and administration site conditions
Therapeutic response delayed	General disorders and administration site conditions
Therapeutic response shortened	General disorders and administration site conditions
Therapeutic response unexpected	General disorders and administration site conditions
Therapy non-responder	General disorders and administration site conditions
Therapy partial responder	General disorders and administration site conditions
Thirst	General disorders and administration site conditions
Thirst decreased	General disorders and administration site conditions
Tissue discolouration	General disorders and administration site conditions
Tissue infiltration	General disorders and administration site conditions
Tissue irritation	General disorders and administration site conditions
Treatment failure	General disorders and administration site conditions
Treatment noncompliance	General disorders and administration site conditions
Ulcer	General disorders and administration site conditions
Ulcer haemorrhage	General disorders and administration site conditions
Unevaluable event	General disorders and administration site conditions
Unmasking of previously unidentified disease	General disorders and administration site conditions
Vaccination failure	General disorders and administration site conditions
Vaccination site abscess sterile	General disorders and administration site conditions
Vaccination site anaesthesia	General disorders and administration site conditions
Vaccination site atrophy	General disorders and administration site conditions
Vaccination site bruising	General disorders and administration site conditions
Vaccination site coldness	General disorders and administration site conditions
Vaccination site cyst	General disorders and administration site conditions
Vaccination site dermatitis	General disorders and administration site conditions
Vaccination site discharge	General disorders and administration site conditions
Vaccination site discolouration	General disorders and administration site conditions
Vaccination site discomfort	General disorders and administration site conditions
Vaccination site dryness	General disorders and administration site conditions
Vaccination site dysaesthesia	General disorders and administration site conditions
Vaccination site eczema	General disorders and administration site conditions
Vaccination site erosion	General disorders and administration site conditions
Vaccination site erythema	General disorders and administration site conditions
Vaccination site exfoliation	General disorders and administration site conditions
Vaccination site extravasation	General disorders and administration site conditions
Vaccination site fibrosis	General disorders and administration site conditions
Vaccination site granuloma	General disorders and administration site conditions
Vaccination site haematoma	General disorders and administration site conditions
Vaccination site haemorrhage	General disorders and administration site conditions
Vaccination site hyperaesthesia	General disorders and administration site conditions
Vaccination site hypersensitivity	General disorders and administration site conditions
Vaccination site hypoaesthesia	General disorders and administration site conditions
Vaccination site induration	General disorders and administration site conditions
Vaccination site inflammation	General disorders and administration site conditions
Vaccination site injury	General disorders and administration site conditions
Vaccination site irritation	General disorders and administration site conditions
Vaccination site joint discomfort	General disorders and administration site conditions
Vaccination site joint effusion	General disorders and administration site conditions
Vaccination site joint erythema	General disorders and administration site conditions
Vaccination site joint inflammation	General disorders and administration site conditions
Vaccination site joint movement impairment	General disorders and administration site conditions
Vaccination site joint pain	General disorders and administration site conditions
Vaccination site joint swelling	General disorders and administration site conditions
Vaccination site joint warmth	General disorders and administration site conditions
Vaccination site lymphadenopathy	General disorders and administration site conditions
Vaccination site macule	General disorders and administration site conditions
Vaccination site mass	General disorders and administration site conditions
Vaccination site movement impairment	General disorders and administration site conditions
Vaccination site necrosis	General disorders and administration site conditions
Vaccination site nerve damage	General disorders and administration site conditions
Vaccination site nodule	General disorders and administration site conditions
Vaccination site oedema	General disorders and administration site conditions
Vaccination site pain	General disorders and administration site conditions
Vaccination site pallor	General disorders and administration site conditions
Vaccination site papule	General disorders and administration site conditions
Vaccination site paraesthesia	General disorders and administration site conditions
Vaccination site phlebitis	General disorders and administration site conditions
Vaccination site photosensitivity reaction	General disorders and administration site conditions
Vaccination site plaque	General disorders and administration site conditions
Vaccination site pruritus	General disorders and administration site conditions
Vaccination site rash	General disorders and administration site conditions
Vaccination site reaction	General disorders and administration site conditions
Vaccination site recall reaction	General disorders and administration site conditions
Vaccination site scab	General disorders and administration site conditions
Vaccination site scar	General disorders and administration site conditions
Vaccination site streaking	General disorders and administration site conditions
Vaccination site swelling	General disorders and administration site conditions
Vaccination site thrombosis	General disorders and administration site conditions
Vaccination site ulcer	General disorders and administration site conditions
Vaccination site urticaria	General disorders and administration site conditions
Vaccination site vasculitis	General disorders and administration site conditions
Vaccination site vesicles	General disorders and administration site conditions
Vaccination site warmth	General disorders and administration site conditions
Vaccine interaction	General disorders and administration site conditions
Vaccine positive rechallenge	General disorders and administration site conditions
Vascular device occlusion	General disorders and administration site conditions
Vascular stent stenosis	General disorders and administration site conditions
Vascular stent thrombosis	General disorders and administration site conditions
Vessel puncture site bruise	General disorders and administration site conditions
Vessel puncture site erythema	General disorders and administration site conditions
Vessel puncture site haematoma	General disorders and administration site conditions
Vessel puncture site induration	General disorders and administration site conditions
Vessel puncture site inflammation	General disorders and administration site conditions
Vessel puncture site pain	General disorders and administration site conditions
Vessel puncture site rash	General disorders and administration site conditions
Visceral pain	General disorders and administration site conditions
Withdrawal syndrome	General disorders and administration site conditions
Xerosis	General disorders and administration site conditions
Acute fatty liver of pregnancy	Hepatobiliary disorders
Acute hepatic failure	Hepatobiliary disorders
Acute on chronic liver failure	Hepatobiliary disorders
Alcoholic liver disease	Hepatobiliary disorders
Autoimmune cholangitis	Hepatobiliary disorders
Autoimmune hepatitis	Hepatobiliary disorders
Bile duct stenosis	Hepatobiliary disorders
Bile duct stone	Hepatobiliary disorders
Biliary colic	Hepatobiliary disorders
Biliary cyst	Hepatobiliary disorders
Biliary dilatation	Hepatobiliary disorders
Biliary dyskinesia	Hepatobiliary disorders
Biliary obstruction	Hepatobiliary disorders
Biliary tract disorder	Hepatobiliary disorders
Budd-Chiari syndrome	Hepatobiliary disorders
Cholangitis	Hepatobiliary disorders
Cholangitis acute	Hepatobiliary disorders
Cholangitis sclerosing	Hepatobiliary disorders
Cholecystitis	Hepatobiliary disorders
Cholecystitis acute	Hepatobiliary disorders
Cholelithiasis	Hepatobiliary disorders
Cholestasis	Hepatobiliary disorders
Cholestasis of pregnancy	Hepatobiliary disorders
Cholestatic liver injury	Hepatobiliary disorders
Chronic hepatic failure	Hepatobiliary disorders
Chronic hepatitis	Hepatobiliary disorders
Cirrhosis alcoholic	Hepatobiliary disorders
Congestive hepatopathy	Hepatobiliary disorders
[truncated: 11,057 more rows]

## Sheet: grouping into ADR categories
Supplementary Table - grouping of the primary categories of adverse drug reactions into final category
Primary category/categories	Final category
'Blood and lymphatic system disorders', 'Neoplasms benign, malignant and unspecified (incl cysts and polyps)'	Hematooncological disorders
'Pregnancy, puerperium and perinatal conditions', 'Reproductive system and breast disorders	Obstetrical and gynecological disorders
'Gastrointestinal disorders', 'Hepatobiliary disorders','Metabolism and nutrition disorders'	Gastroenterological disorders
'Psychiatric disorders', 'Nervous system disorders'	Neuropsychiatric disorders
'Ear and labyrinth disorders', 'Eye disorders'	Ear and eye disorders
'Cardiac disorders', 'Vascular disorders'	Cardiovascular disorders
'Musculoskeletal and connective tissue disorders','Musculoskeletal and connective tissue disorders'	Musculoskeletal and connective tissue disorders,Musculoskeletal and connective tissue disorders
'Skin and subcutaneous tissue disorders','Skin and subcutaneous tissue disorders'	Skin and subcutaneous tissue disorders,Skin and subcutaneous tissue disorders
'Congenital, familial and genetic disorders'	Congenital, familial and genetic disorders
'Endocrine disorders'	Endocrine disorders
Immune system disorders'	Immune system disorders
'Renal and urinary disorders'	Renal and urinary disorders
Respiratory, thoracic and mediastinal disorders'	Respiratory, thoracic and mediastinal disorders
