# Supplementary material for: Serious Adverse Drug Reactions to COVID-19 Vaccines in the Pediatric Population: A Retrospective, Cross-Sectional Study Utilizing the Eudravigilance Database for the European Economic Area
Source: J Clin Med. 2025 Sep 17;14(18):6542. doi: 10.3390/jcm14186542 (PMC12471053; doi:10.3390/jcm14186542)
Supplement: Supplementary file 1 [file jcm-14-06542-s001.zip › Supplementary Material S2 R3.xlsx]

## Sheet: Sheet1
The estimated real-world reporting rates of the most common SADRs in the paediatric population, expressed as normalized rates per million ADR reports and adjusted using real-world trial-based scaling.						Categories of estimated real-world reporting rates of SADRs in the paediatric population, expressed as normalized rates per million ADR reports and adjusted using real-world trial-based scaling.
Adverse drug reaction	Total reported ADRs (n)	Comirnaty – trial-adjusted rate (per million ADR reports, 95% CI)	Spikevax – trial-adjusted rate (per million ADR reports, 95% CI)			Category of adverse drug reactions	Total reported ADRs (n)	Comirnaty – trial-adjusted rate (per million ADR reports, 95% CI)	Spikevax – trial-adjusted rate (per million ADR reports, 95% CI)
Headache	915	437 (331–550)	592 (483–707)			Neuropsychiatric disorders-category	2532	1239 (939–1559)	1263 (1031–1510)
Myocarditis	672	322 (244–405)	419 (342–501)			Cardiovascular disorders-category	1753	853 (647–1073)	938 (765–1121)
Syncope	542	265 (201–333)	279 (228–334)			Gastroenterological disorders-category	1047	514 (389–646)	505 (413–604)
Dizziness	442	217 (165–274)	206 (168–246)			Musculoskeletal and connective tissue disorders-category	716	345 (262–435)	419 (342–501)
Dyspnoea	413	199 (151–251)	239 (195–286)			Respiratory, thoracic and mediastinal disorders-category	705	343 (260–431)	379 (309–453)
Nausea	377	179 (136–226)	253 (206–302)			Skin and subcutaneous tissue disorders-category	639	315 (239–397)	286 (233–342)
Vomiting	367	178 (135–224)	206 (168–246)			Ear and eye disorders-category	358	176 (134–222)	166 (136–199)
Loss of consciousness	248	120 (91–151)	140 (114–167)			Hematooncological disorders-category	288	144 (109–181)	106 (87–127)
Abdominal pain	243	120 (91–151)	106 (87–127)			Obstetrical and gynecological disorders-category	272	137 (104–172)	86 (71–103)
Myalgia	235	111 (84–140)	166 (136–199)			Immune system disorders-category	211	105 (79–132)	86 (71–103)
Rash	214	110 (83–138)	40 (33–48)			Renal and urinary disorders-category	70	32 (24–40)	66 (54–79)
Seizure	213	110 (83–138)	40 (33–48)			Congenital, familial and genetic disorders-category	13	5 (4–6)	27 (22–32)
Tachycardia	200	101 (77–127)	60 (49–72)
Pain in extremity	186	89 (68–112)	113 (92–135)
Myopericarditis	178	79 (60–99)	193 (157–231)
Pericarditis	178	87 (66–109)	93 (76–111)
Arthralgia	175	81 (61–102)	146 (119–175)
Urticaria	156	77 (58–97)	73 (60–87)
Paraesthesia	149	74 (56–93)	60 (49–72)
Diarrhoea	140	72 (55–91)	27 (22–32)
Lymphadenopathy	137	67 (51–85)	66 (54–79)
Palpitations	131	63 (48–80)	73 (60–87)
Arrhythmia	109	57 (43–71)	13 (11–16)
Hypoaesthesia	107	53 (41–67)	40 (33–48)
Cough	99	48 (37–61)	53 (43–64)
Tremor	96	47 (35–59)	53 (43–64)
Facial paralysis	96	48 (37–61)	33 (27–40)
Heavy menstrual bleeding	94	47 (36–59)	33 (27–40)
Pallor	90	45 (34–57)	27 (22–32)
Epilepsy	85	42 (32–53)	40 (33–48)
Disturbance in attention	84	41 (31–52)	40 (33–48)
Oropharyngeal pain	84	41 (31–52)	40 (33–48)
Erythema	82	37 (28–46)	86 (71–103)
Decreased appetite	81	40 (30–51)	33 (27–40)
Somnolence	80	40 (30–51)	27 (22–32)
Presyncope	79	40 (30–51)	20 (16–24)
Visual impairment	77	39 (30–49)	20 (16–24)
Muscular weakness	74	37 (28–46)	33 (27–40)
Dysmenorrhoea	74	38 (28–47)	20 (16–24)
Anaphylactic reaction	73	36 (27–45)	33 (27–40)
Vision blurred	68	31 (23–39)	66 (54–79)
Amenorrhoea	67	34 (26–43)	20 (16–24)
Migraine	67	34 (26–43)	20 (16–24)
Vertigo	64	31 (23–39)	40 (33–48)
Pruritus	62	32 (24–40)	13 (11–16)
Thrombocytopenia	61	31 (23–39)	20 (16–24)
Angioedema	57	27 (20–34)	40 (33–48)
Hypersensitivity	57	29 (22–36)	20 (16–24)
Hyperhidrosis	57	29 (22–37)	13 (11–16)
Type 1 diabetes mellitus	54	28 (21–35)	7 (5–8)
Angina pectoris	53	26 (20–33)	27 (22–32)
Hypotension	53	28 (21–35)	7 (5–8)
Circulatory collapse	52	28 (21–35)	0 (0–0)
Multisystem inflammatory syndrome	51	25 (19–31)	27 (22–32)
Immune thrombocytopenia	51	25 (19–32)	20 (16–24)
Multisystem inflammatory syndrome in children	46	22 (17–28)	27 (22–32)
Menstruation irregular	46	22 (16–27)	33 (27–40)
Abdominal pain upper	45	23 (18–29)	7 (5–8)
Facial paresis	44	23 (17–29)	7 (5–8)
Tinnitus	44	21 (16–27)	27 (22–32)
Petechiae	44	23 (18–29)	0 (0–0)
Muscle spasms	43	22 (16–27)	13 (11–16)
Back pain	42	21 (16–27)	13 (11–16)
Confusional state	41	20 (15–25)	27 (22–32)
Limb discomfort	40	21 (16–26)	7 (5–8)
Guillain-Barre syndrome	38	19 (14–23)	20 (16–24)
Hypotonic-hyporesponsive episode	38	20 (15–25)	7 (5–8)
Pericardial effusion	37	19 (14–24)	7 (5–8)
Pulmonary embolism	33	16 (12–21)	13 (11–16)
Epistaxis	32	14 (11–18)	33 (27–40)
Cardiovascular disorder	32	17 (13–21)	0 (0–0)
Dyspnoea exertional	31	16 (12–21)	0 (0–0)
Anxiety	30	15 (12–19)	7 (5–8)
Generalised tonic-clonic seizure	30	15 (11–19)	13 (11–16)
Dysphagia	30	16 (12–20)	0 (0–0)
Hypertension	29	15 (11–19)	7 (5–8)
Dermatitis	29	14 (11–18)	13 (11–16)
Menstrual disorder	29	13 (10–16)	33 (27–40)
Thrombosis	28	14 (10–17)	13 (11–16)
Haematuria	27	12 (9–15)	33 (27–40)
Bell's palsy	27	13 (10–17)	13 (11–16)
Asthma	27	13 (10–16)	20 (16–24)
Erythema multiforme	27	11 (8–13)	47 (38–56)
Diplopia	27	11 (8–14)	40 (33–48)
Anaphylactic shock	26	13 (10–17)	7 (5–8)
Polymenorrhoea	26	14 (10–17)	0 (0–0)
Balance disorder	26	12 (9–15)	20 (16–24)
Memory impairment	25	13 (10–16)	7 (5–8)
Deep vein thrombosis	25	13 (10–17)	0 (0–0)
Henoch-Schonlein purpura	25	12 (9–15)	20 (16–24)
Cold sweat	25	12 (9–15)	13 (11–16)
Sleep disorder	25	13 (10–17)	0 (0–0)
Hypotonia	25	13 (10–16)	7 (5–8)
Rash pruritic	24	13 (10–16)	0 (0–0)
Insomnia	24	12 (9–15)	7 (5–8)
Deafness	23	12 (9–15)	7 (5–8)
Cyanosis	23	11 (8–13)	20 (16–24)
Anaemia	22	12 (9–15)	0 (0–0)
Altered state of consciousness	22	12 (9–15)	0 (0–0)
Rhinorrhoea	21	11 (8–14)	0 (0–0)
Musculoskeletal stiffness	21	11 (8–13)	7 (5–8)
Blindness	20	11 (8–13)	0 (0–0)
Colitis	20	11 (8–13)	0 (0–0)
Photophobia	20	10 (8–13)	7 (5–8)
Bradycardia	20	10 (7–12)	13 (11–16)
Eye pain	20	9 (7–11)	20 (16–24)
Intermenstrual bleeding	19	10 (7–12)	7 (5–8)
Neck pain	19	10 (7–12)	7 (5–8)
Postural orthostatic tachycardia syndrome	18	10 (7–12)	0 (0–0)
Aphasia	18	10 (7–12)	0 (0–0)
Hypoacusis	18	9 (7–11)	7 (5–8)
Proteinuria	18	8 (6–11)	13 (11–16)
Muscle twitching	18	10 (7–12)	0 (0–0)
Sinus tachycardia	18	10 (7–12)	0 (0–0)
Lip swelling	17	9 (7–11)	0 (0–0)
Haematoma	17	8 (6–10)	13 (11–16)
Eye movement disorder	17	9 (7–11)	0 (0–0)
Hyperventilation	17	9 (7–11)	0 (0–0)
Visual field defect	17	9 (7–11)	0 (0–0)
Pancreatitis	17	9 (7–11)	0 (0–0)
Optic neuritis	16	7 (5–9)	20 (16–24)
Paralysis	16	8 (6–10)	7 (5–8)
Dehydration	16	7 (5–9)	20 (16–24)
Amnesia	16	8 (6–10)	7 (5–8)
Cerebral venous sinus thrombosis	16	8 (6–11)	0 (0–0)
Hepatitis	16	8 (6–10)	7 (5–8)
Hypersomnia	16	7 (5–9)	20 (16–24)
Vasculitis	16	8 (6–11)	0 (0–0)
Arthritis	15	8 (6–10)	0 (0–0)
Rash erythematous	15	8 (6–10)	0 (0–0)
Movement disorder	15	8 (6–10)	0 (0–0)
Pharyngeal swelling	15	7 (6–9)	7 (5–8)
Menometrorrhagia	15	8 (6–10)	0 (0–0)
Alopecia	15	8 (6–10)	0 (0–0)
Haematochezia	15	7 (6–9)	7 (5–8)
Sensory disturbance	14	7 (5–9)	7 (5–8)
Acute kidney injury	14	6 (5–8)	13 (11–16)
Rash maculo-papular	14	7 (6–9)	0 (0–0)
Ageusia	14	7 (6–9)	0 (0–0)
Neuralgia	14	7 (5–9)	7 (5–8)
Multiple sclerosis	14	6 (5–8)	13 (11–16)
Abdominal discomfort	14	7 (5–9)	7 (5–8)
Cardiac failure	14	7 (6–9)	0 (0–0)
Hemiparesis	14	6 (5–8)	13 (11–16)
Skin disorder	14	7 (6–9)	0 (0–0)
Nasal congestion	13	6 (5–8)	7 (5–8)
Pancreatitis acute	13	7 (5–9)	0 (0–0)
Ecchymosis	13	7 (5–9)	0 (0–0)
Febrile convulsion	13	7 (5–9)	0 (0–0)
Menstruation delayed	13	7 (5–9)	0 (0–0)
Unresponsive to stimuli	13	7 (5–9)	0 (0–0)
Cardiac arrest	13	6 (4–7)	13 (11–16)
Lethargy	13	7 (5–9)	0 (0–0)
Atrial septal defect	13	5 (4–6)	27 (22–32)
Weight bearing difficulty	13	7 (5–9)	0 (0–0)
Iron deficiency	13	6 (5–8)	7 (5–8)
Speech disorder	13	7 (5–9)	0 (0–0)
Mobility decreased	13	6 (5–8)	7 (5–8)
Disorientation	13	7 (5–9)	0 (0–0)
Juvenile idiopathic arthritis	13	7 (5–9)	0 (0–0)
Nephrotic syndrome	13	6 (5–8)	7 (5–8)
Joint swelling	13	6 (5–8)	7 (5–8)
Colitis ulcerative	12	6 (5–8)	0 (0–0)
Restlessness	12	6 (5–8)	0 (0–0)
Leukopenia	12	6 (5–8)	0 (0–0)
Partial seizures	12	6 (4–7)	7 (5–8)
Nervous system disorder	12	5 (4–7)	13 (11–16)
Brain fog	12	5 (4–7)	13 (11–16)
Lymph node pain	12	6 (4–7)	7 (5–8)
Lip oedema	12	6 (4–7)	7 (5–8)
Papilloedema	12	6 (5–8)	0 (0–0)
Dermatitis allergic	12	5 (4–7)	13 (11–16)
Lymphadenitis	11	6 (4–7)	0 (0–0)
Extrasystoles	11	6 (4–7)	0 (0–0)
Eye swelling	11	6 (4–7)	0 (0–0)
Wheezing	11	5 (4–6)	13 (11–16)
Renal failure	11	5 (4–6)	13 (11–16)
Musculoskeletal chest pain	11	5 (4–7)	7 (5–8)
Dizziness postural	11	6 (4–7)	0 (0–0)
Dysarthria	11	6 (4–7)	0 (0–0)
Myoclonus	11	5 (4–7)	7 (5–8)
Hallucination	11	6 (4–7)	0 (0–0)
Glomerulonephritis	11	5 (4–7)	7 (5–8)
Monoplegia	11	5 (4–7)	7 (5–8)
Oligomenorrhoea	11	6 (4–7)	0 (0–0)
Asthmatic crisis	11	5 (4–7)	7 (5–8)
Respiratory distress	11	6 (4–7)	0 (0–0)
Supraventricular tachycardia	11	5 (4–7)	7 (5–8)
Pleural effusion	11	6 (4–7)	0 (0–0)
Pneumothorax	10	5 (4–7)	0 (0–0)
Depressed level of consciousness	10	5 (4–6)	7 (5–8)
Abdominal pain lower	10	5 (4–7)	0 (0–0)
Gastrointestinal disorder	10	5 (4–6)	7 (5–8)
Autoimmune disorder	10	5 (4–7)	0 (0–0)
Respiratory failure	10	5 (4–7)	0 (0–0)
Splenomegaly	10	5 (4–7)	0 (0–0)
Myositis	10	5 (4–7)	0 (0–0)
Cerebrovascular accident	10	5 (4–6)	7 (5–8)
Hyperacusis	10	5 (4–7)	0 (0–0)
Myasthenia gravis	10	5 (4–7)	0 (0–0)
Eyelid ptosis	10	5 (4–7)	0 (0–0)
Dyskinesia	10	5 (4–7)	0 (0–0)
Migraine with aura	10	5 (4–6)	7 (5–8)
Raynaud's phenomenon	10	5 (4–6)	7 (5–8)
Throat tightness	10	5 (4–6)	7 (5–8)
Motor dysfunction	10	4 (3–5)	13 (11–16)
Respiratory disorder	10	4 (3–5)	13 (11–16)
